# Supplementary material for: Early Life Stress Alters Gene Expression and Cytoarchitecture in the Prefrontal Cortex Leading to Social Impairment and Increased Anxiety
Source: Front Genet. 2021 Nov 2;12:754198. doi: 10.3389/fgene.2021.754198 (PMC8593203; doi:10.3389/fgene.2021.754198)
Supplement: Supplementary file 1 [file Table2.XLSX]

## Sheet: ToppGene
Category	ID	Name	Source	p-value	q-value Bonferroni	q-value FDR B&H	q-value FDR B&Y	Hit Count in Query List	Hit Count in Genome	Hit in Query List
GO: Molecular Function	GO:0000981	RNA polymerase II transcription factor activity, sequence-specific DNA binding		8.29e-06	0.0007544	0.0007544	0.003843	6	675	FOS,NPAS4,ZBTB16,HIF3A,NR4A1,CYS1
GO: Molecular Function	GO:0003700	DNA binding transcription factor activity		2.553e-05	0.002323	0.001162	0.005917	7	1264	TSC22D3,FOS,NPAS4,ZBTB16,HIF3A,NR4A1,CYS1
GO: Molecular Function	GO:0001077	transcriptional activator activity, RNA polymerase II proximal promoter sequence-specific DNA binding		4.387e-05	0.003993	0.001331	0.006779	4	259	FOS,NPAS4,NR4A1,CYS1
GO: Molecular Function	GO:0043565	sequence-specific DNA binding		0.000128	0.01165	0.002154	0.01097	6	1096	PER2,FOS,NPAS4,ZBTB16,NR4A1,CYS1
GO: Molecular Function	GO:0001228	transcriptional activator activity, RNA polymerase II transcription regulatory region sequence-specific DNA binding		0.0001521	0.01384	0.002154	0.01097	4	357	FOS,NPAS4,NR4A1,CYS1
GO: Molecular Function	GO:0000976	transcription regulatory region sequence-specific DNA binding		0.000165	0.01502	0.002154	0.01097	5	704	PER2,FOS,NPAS4,ZBTB16,CYS1
GO: Molecular Function	GO:0000982	transcription factor activity, RNA polymerase II proximal promoter sequence-specific DNA binding		0.0001657	0.01508	0.002154	0.01097	4	365	FOS,NPAS4,NR4A1,CYS1
GO: Molecular Function	GO:1990837	sequence-specific double-stranded DNA binding		0.000202	0.01838	0.002297	0.0117	5	735	PER2,FOS,NPAS4,ZBTB16,CYS1
GO: Molecular Function	GO:0003690	double-stranded DNA binding		0.0003419	0.03112	0.003457	0.01761	5	823	PER2,FOS,NPAS4,ZBTB16,CYS1
GO: Molecular Function	GO:0044212	transcription regulatory region DNA binding		0.0004191	0.03814	0.00358	0.01823	5	860	PER2,FOS,NPAS4,ZBTB16,CYS1
GO: Molecular Function	GO:0001067	regulatory region nucleic acid binding		0.0004327	0.03938	0.00358	0.01823	5	866	PER2,FOS,NPAS4,ZBTB16,CYS1
GO: Molecular Function	GO:0000977	RNA polymerase II regulatory region sequence-specific DNA binding		0.001305	0.1187	0.009459	0.04818	4	630	FOS,NPAS4,ZBTB16,CYS1
GO: Molecular Function	GO:0001012	RNA polymerase II regulatory region DNA binding		0.001351	0.123	0.009459	0.04818	4	636	FOS,NPAS4,ZBTB16,CYS1
GO: Molecular Function	GO:0046983	protein dimerization activity		0.002868	0.261	0.01864	0.09497	5	1317	FOS,NPAS4,ZBTB16,HIF3A,NR4A1
GO: Molecular Function	GO:0000978	RNA polymerase II proximal promoter sequence-specific DNA binding		0.003154	0.287	0.01913	0.09745	3	379	FOS,NPAS4,CYS1
GO: Molecular Function	GO:0000987	proximal promoter sequence-specific DNA binding		0.00362	0.3294	0.02059	0.1049	3	398	FOS,NPAS4,CYS1
GO: Molecular Function	GO:0043426	MRF binding		0.004814	0.4381	0.02577	0.1313	1	6	TSC22D3
GO: Molecular Function	GO:0001206	transcriptional repressor activity, RNA polymerase II distal enhancer sequence-specific binding		0.007213	0.6564	0.03646	0.1857	1	9	ZBTB16
GO: Molecular Function	GO:0005068	transmembrane receptor protein tyrosine kinase adaptor activity		0.009606	0.8742	0.04483	0.2283	1	12	SH2D3C
GO: Molecular Function	GO:0046982	protein heterodimerization activity		0.009853	0.8966	0.04483	0.2283	3	571	FOS,NPAS4,NR4A1
GO: Molecular Function	GO:0008134	transcription factor binding		0.01048	0.9533	0.0454	0.2312	3	584	TSC22D3,FOS,NR4A1
GO: Molecular Function	GO:0000989	transcription factor activity, transcription factor binding		0.01179	1	0.04749	0.2419	3	610	PER2,HIF3A,CYS1
GO: Molecular Function	GO:0000988	transcription factor activity, protein binding		0.012	1	0.04749	0.2419	3	614	PER2,HIF3A,CYS1
GO: Biological Process	GO:0006357	regulation of transcription by RNA polymerase II		3.563e-06	0.002266	0.001333	0.009375	9	1916	PER2,TSC22D3,FOS,NPAS4,ZBTB16,HIF3A,NR4A1,CYS1,MCF2L
GO: Biological Process	GO:1903508	positive regulation of nucleic acid-templated transcription		7.681e-06	0.004885	0.001333	0.009375	8	1528	FOS,NPAS4,ZBTB16,HIF3A,BANP,NR4A1,CYS1,MCF2L
GO: Biological Process	GO:0045893	positive regulation of transcription, DNA-templated		7.681e-06	0.004885	0.001333	0.009375	8	1528	FOS,NPAS4,ZBTB16,HIF3A,BANP,NR4A1,CYS1,MCF2L
GO: Biological Process	GO:1902680	positive regulation of RNA biosynthetic process		8.383e-06	0.005332	0.001333	0.009375	8	1546	FOS,NPAS4,ZBTB16,HIF3A,BANP,NR4A1,CYS1,MCF2L
GO: Biological Process	GO:0051254	positive regulation of RNA metabolic process		1.048e-05	0.006665	0.001333	0.009376	8	1593	FOS,NPAS4,ZBTB16,HIF3A,BANP,NR4A1,CYS1,MCF2L
GO: Biological Process	GO:0010557	positive regulation of macromolecule biosynthetic process		2.356e-05	0.01498	0.002497	0.01756	8	1777	FOS,NPAS4,ZBTB16,HIF3A,BANP,NR4A1,CYS1,MCF2L
GO: Biological Process	GO:0045935	positive regulation of nucleobase-containing compound metabolic process		2.948e-05	0.01875	0.002679	0.01884	8	1832	FOS,NPAS4,ZBTB16,HIF3A,BANP,NR4A1,CYS1,MCF2L
GO: Biological Process	GO:0010628	positive regulation of gene expression		3.706e-05	0.02357	0.002785	0.01959	8	1890	FOS,NPAS4,ZBTB16,HIF3A,BANP,NR4A1,CYS1,MCF2L
GO: Biological Process	GO:0031328	positive regulation of cellular biosynthetic process		4.175e-05	0.02655	0.002785	0.01959	8	1921	FOS,NPAS4,ZBTB16,HIF3A,BANP,NR4A1,CYS1,MCF2L
GO: Biological Process	GO:0051173	positive regulation of nitrogen compound metabolic process		4.554e-05	0.02896	0.002785	0.01959	8	1944	FOS,NPAS4,ZBTB16,HIF3A,BANP,NR4A1,CYS1,MCF2L
GO: Biological Process	GO:0009891	positive regulation of biosynthetic process		4.817e-05	0.03064	0.002785	0.01959	8	1959	FOS,NPAS4,ZBTB16,HIF3A,BANP,NR4A1,CYS1,MCF2L
GO: Biological Process	GO:0045944	positive regulation of transcription by RNA polymerase II		0.0001281	0.08148	0.00679	0.04776	6	1094	FOS,NPAS4,HIF3A,NR4A1,CYS1,MCF2L
GO: Biological Process	GO:0051412	response to corticosterone		0.0002101	0.1336	0.01028	0.07229	2	27	FOS,NPAS4
GO: Biological Process	GO:0051385	response to mineralocorticoid		0.0003755	0.2388	0.01706	0.12	2	36	FOS,NPAS4
GO: Biological Process	GO:0007519	skeletal muscle tissue development		0.0004213	0.2679	0.01786	0.1256	3	188	TSC22D3,FOS,NR4A1
GO: Biological Process	GO:0060538	skeletal muscle organ development		0.0004902	0.3117	0.01948	0.137	3	198	TSC22D3,FOS,NR4A1
GO: Biological Process	GO:0045444	fat cell differentiation		0.0007112	0.4523	0.02661	0.1871	3	225	PER2,ZBTB16,NR4A1
GO: Biological Process	GO:0071386	cellular response to corticosterone stimulus		0.00161	1	0.0457	0.3214	1	2	NPAS4
GO: Biological Process	GO:0051941	regulation of amino acid uptake involved in synaptic transmission		0.00161	1	0.0457	0.3214	1	2	PER2
GO: Biological Process	GO:0051946	regulation of glutamate uptake involved in transmission of nerve impulse		0.00161	1	0.0457	0.3214	1	2	PER2
GO: Biological Process	GO:0035914	skeletal muscle cell differentiation		0.001711	1	0.0457	0.3214	2	77	FOS,NR4A1
GO: Biological Process	GO:0098916	anterograde trans-synaptic signaling		0.001724	1	0.0457	0.3214	4	678	PER2,ARC,NPAS4,LRFN2
GO: Biological Process	GO:0099537	trans-synaptic signaling		0.001724	1	0.0457	0.3214	4	678	PER2,ARC,NPAS4,LRFN2
GO: Biological Process	GO:0007268	chemical synaptic transmission		0.001724	1	0.0457	0.3214	4	678	PER2,ARC,NPAS4,LRFN2
GO: Biological Process	GO:0099536	synaptic signaling		0.00181	1	0.04605	0.3239	4	687	PER2,ARC,NPAS4,LRFN2
Pathway	138014	Glucocorticoid receptor regulatory network	BioSystems: Pathway Interaction Database	7.51e-05	0.01502	0.01502	0.08829	3	82	FOS,FKBP5,NR4A1
Disease	C0851578	Sleep Disorders	DisGeNET BeFree	0.0004787	0.2379	0.04292	0.2913	2	38	PER2,FKBP5
Disease	C1411966	Clostridium; difficile (disorder)	DisGeNET BeFree	0.0008626	0.4287	0.04292	0.2913	2	51	TSC22D3,FOS
Disease	C0338822	Cycloid psychosis	DisGeNET BeFree	0.0008646	0.4297	0.04292	0.2913	1	1	FOS
Disease	cv:C1858496	Advanced sleep phase syndrome, familial	Clinical Variations	0.0008646	0.4297	0.04292	0.2913	1	1	PER2
Disease	C2676231	Skeletal Defects, Genital Hypoplasia, And Mental Retardation	DisGeNET Curated	0.0008646	0.4297	0.04292	0.2913	1	1	ZBTB16
Disease	C0751226	Hypersomnia, Recurrent	DisGeNET BeFree	0.0008646	0.4297	0.04292	0.2913	1	1	PER2
Disease	OMIN:612447	SKELETAL DEFECTS, GENITAL HYPOPLASIA, AND MENTAL RETARDATION	OMIM	0.0008646	0.4297	0.04292	0.2913	1	1	ZBTB16
Disease	C1332575	Bone Epithelioid Hemangioma	DisGeNET BeFree	0.0008646	0.4297	0.04292	0.2913	1	1	FOS
Disease	cv:C2676231	Skeletal defects, genital hypoplasia, and mental retardation	Clinical Variations	0.0008646	0.4297	0.04292	0.2913	1	1	ZBTB16
Disease	C1841972	Glucocorticoid Receptor Deficiency	DisGeNET Curated	0.0009667	0.4804	0.04292	0.2913	2	54	FOS,FKBP5
Disease	C0038587	Substance Withdrawal Syndrome	DisGeNET Curated	0.001077	0.5351	0.04292	0.2913	2	57	PER2,FOS
Disease	C0079773	Lymphoma, T-Cell, Cutaneous	DisGeNET Curated	0.001125	0.5589	0.04292	0.2913	3	247	ARC,FOS,NR4A1
Disease	C0038443	Stress, Psychological	DisGeNET BeFree	0.001232	0.6123	0.04292	0.2913	2	61	PER2,FKBP5
Disease	C0003873	Rheumatoid Arthritis	DisGeNET Curated	0.00156	0.7756	0.04292	0.2913	6	1640	ARC,TSC22D3,FOS,FKBP5,ZBTB16,NR4A1
Disease	C0021655	Insulin Resistance	DisGeNET Curated	0.001711	0.8506	0.04292	0.2913	2	72	FOS,NR4A1
Disease	C0519066	Acute Q fever	DisGeNET BeFree	0.001727	0.8584	0.04292	0.2913	1	2	PER2
Disease	OMIN:604348	ADVANCED SLEEP-PHASE SYNDROME, FAMILIAL	OMIM	0.001727	0.8584	0.04292	0.2913	1	2	PER2
Disease	C0002989	Epithelioid hemangioma of skin	DisGeNET BeFree	0.001727	0.8584	0.04292	0.2913	1	2	FOS
Disease	C1856974	PONTOCEREBELLAR HYPOPLASIA TYPE 4 (disorder)	DisGeNET Curated	0.001727	0.8584	0.04292	0.2913	1	2	NR4A1
Disease	C0007859	Neck Pain	DisGeNET BeFree	0.001727	0.8584	0.04292	0.2913	1	2	FKBP5
Disease	C0037317	Sleep disturbances	DisGeNET Curated	0.002213	1	0.04438	0.3012	2	82	PER2,FKBP5
Disease	C0278562	Esophageal neoplasm metastatic	DisGeNET BeFree	0.00259	1	0.04438	0.3012	1	3	PER2
Disease	cv:C1269683	Major depressive disorder	Clinical Variations	0.00259	1	0.04438	0.3012	1	3	FKBP5
Disease	C0343457	Borderline tuberculoid leprosy	DisGeNET BeFree	0.00259	1	0.04438	0.3012	1	3	NR4A1
Disease	C3807327	ADVANCED SLEEP PHASE SYNDROME, FAMILIAL, 1	DisGeNET Curated	0.00259	1	0.04438	0.3012	1	3	PER2
Disease	C1858496	Advanced Sleep-Phase Syndrome, Familial	DisGeNET Curated	0.00259	1	0.04438	0.3012	1	3	PER2
Disease	C2711029	Hypothalamic-pituitary-adrenal axis dysfunction	DisGeNET BeFree	0.00259	1	0.04438	0.3012	1	3	FKBP5
Disease	C0684516	Benign bone neoplasm	DisGeNET BeFree	0.00259	1	0.04438	0.3012	1	3	FOS
Disease	C0813142	Circadian Rhythm Disorders	DisGeNET BeFree	0.00259	1	0.04438	0.3012	1	3	PER2
Disease	C0007134	Renal Cell Carcinoma	DisGeNET Curated	0.00274	1	0.04539	0.3081	5	1224	PER2,ARC,HIF3A,NR4A1,MCF2L
Disease	C0022680	Polycystic Kidney Diseases	DisGeNET Curated	0.003205	1	0.04765	0.3234	2	99	FOS,CYS1
Disease	C0038436	Post-Traumatic Stress Disorder	DisGeNET BeFree	0.003269	1	0.04765	0.3234	2	100	TSC22D3,FKBP5
Disease	C0751758	Advanced Sleep Phase Syndrome	DisGeNET BeFree	0.003452	1	0.04765	0.3234	1	4	PER2
Disease	C0854739	Advanced sleep phase	DisGeNET BeFree	0.003452	1	0.04765	0.3234	1	4	PER2
Disease	C0871610	winter depression	DisGeNET BeFree	0.003452	1	0.04765	0.3234	1	4	PER2
Disease	C0683342	hazardous drinking	DisGeNET BeFree	0.003452	1	0.04765	0.3234	1	4	PER2
Disease	C0236736	Cocaine-Related Disorders	DisGeNET Curated	0.003801	1	0.04871	0.3306	2	108	ARC,FOS
Disease	C0743072	Depression, psychotic	DisGeNET Curated	0.004313	1	0.04871	0.3306	1	5	FOS
Disease	C0268600	3-methylcrotonyl CoA carboxylase 1 deficiency	DisGeNET Curated	0.004313	1	0.04871	0.3306	1	5	PER2
Disease	C0154009	Benign neoplasm of prostate	DisGeNET BeFree	0.004313	1	0.04871	0.3306	1	5	FKBP5
Disease	OMIN:608516	MAJOR DEPRESSIVE DISORDER; MDD	OMIM	0.004313	1	0.04871	0.3306	1	5	FKBP5
Disease	C0858355	addicted to cocaine	DisGeNET Curated	0.004313	1	0.04871	0.3306	1	5	PER2
Disease	C1833362	Sleep-wake cycle disturbance	DisGeNET Curated	0.004313	1	0.04871	0.3306	1	5	PER2
Disease	C1306067	Drug-induced paranoid state	DisGeNET Curated	0.004313	1	0.04871	0.3306	1	5	PER2
