# Supplementary material for: Early Life Stress Alters Gene Expression and Cytoarchitecture in the Prefrontal Cortex Leading to Social Impairment and Increased Anxiety
Source: Front Genet. 2021 Nov 2;12:754198. doi: 10.3389/fgene.2021.754198 (PMC8593203; doi:10.3389/fgene.2021.754198)
Supplement: Supplementary file 2 [file Table1.XLSX]

## Sheet: DEGs
Gene	baseMean	log2FoldChange	lfcSE	stat	pvalue	padj	absLog
Zbtb16	1320.42	-0.826036	0.0942154	8.76753	1.82631e-18	2.29494e-14	0.826036
Banp	774.637	-0.620467	0.0959153	6.4689	9.87163e-11	6.20235e-07	0.620467
Hif3a	145.609	-1.29315	0.226812	5.70141	1.18824e-08	4.97713e-05	1.29315
Nr4a1	2025.09	-0.462217	0.0939279	4.92097	8.61162e-07	0.00270534	0.462217
Per2	944.505	-0.655105	0.137464	4.76564	1.88256e-06	0.00473124	0.655105
Fos	750.603	-0.668712	0.146037	4.57905	4.67089e-06	0.0097824	0.668712
Tsc22d3	3299	-0.486151	0.107105	4.53901	5.65194e-06	0.00992809	0.486151
Mcf2l	5318.35	-0.326651	0.072342	4.51537	6.3206e-06	0.00992809	0.326651
Osbpl3	1113.88	-0.441212	0.0998527	4.41863	9.9327e-06	0.0124814	0.441212
Lrfn2	737.87	-0.408005	0.0920177	4.43399	9.25065e-06	0.0124814	0.408005
Fkbp5	897.31	-0.487241	0.112768	4.32074	1.55508e-05	0.0162843	0.487241
Sh2d3c	616.485	0.507812	0.1173	-4.32916	1.49681e-05	0.0162843	0.507812
Npas4	444.832	-1.63542	0.398584	4.10308	4.07691e-05	0.0365931	1.63542
Arc	6200.52	-0.472473	0.114729	4.11815	3.81922e-05	0.0365931	0.472473
Cys1	360.031	-0.525086	0.130619	4.01998	5.82042e-05	0.0487596	0.525086
Eps8l1	119.631	-1.18628	0.298314	3.97664	6.98972e-05	0.0548955	1.18628
Sik1	390.969	-0.494294	0.128035	3.86061	0.000113105	0.0836042	0.494294
Cyr61	155.016	-0.705952	0.191313	3.69003	0.000224228	0.156536	0.705952
Rasgef1b	2087.51	0.347961	0.0955571	-3.64139	0.000271172	0.168909	0.347961
Slc40a1	494.739	0.427478	0.117413	-3.64081	0.000271778	0.168909	0.427478
Ndnf	483.046	0.576515	0.158774	-3.63104	0.000282277	0.168909	0.576515
Rin2	1274.5	-0.350671	0.0975367	3.59527	0.000324056	0.185095	0.350671
Usp54	1913.53	-0.282793	0.0792462	3.56854	0.000358972	0.196123	0.282793
Rab40b	1013.83	0.327307	0.0920081	-3.55737	0.00037458	0.196124	0.327307
Myo19	212.823	-0.568977	0.162226	3.5073	0.000452675	0.211502	0.568977
Rsad2	62.0526	1.1018	0.314132	-3.50743	0.000452456	0.211502	1.1018
Rgs13	19.328	1.79579	0.512165	-3.50626	0.000454444	0.211502	1.79579
Atp10a	350.998	-0.517527	0.148029	3.49612	0.000472069	0.211858	0.517527
Pdia4	1511.79	-0.299944	0.0864116	3.47111	0.000518305	0.224587	0.299944
Cables1	737.493	-0.349369	0.101031	3.45802	0.000544152	0.227927	0.349369
Nostrin	138.037	-0.670163	0.197011	3.40165	0.000669803	0.247551	0.670163
Sdf2l1	381.337	-0.484639	0.142199	3.40818	0.000653985	0.247551	0.484639
Tbc1d4	309.618	-0.456017	0.133814	3.40784	0.000654784	0.247551	0.456017
Slc2a1	2931.1	-0.339871	0.0994669	3.41693	0.000633315	0.247551	0.339871
Gpt2	2134.14	-0.250451	0.0741535	3.37746	0.000731574	0.255639	0.250451
Clec14a	128.819	0.612783	0.181449	-3.37716	0.000732373	0.255639	0.612783
Arhgef37	50.6393	-1.00269	0.29914	3.35191	0.000802571	0.27257	1.00269
Deaf1	1236.12	-0.339795	0.101652	3.34274	0.000829555	0.273932	0.339795
Mfsd2a	620.86	-0.331758	0.0994504	3.33592	0.000850179	0.273932	0.331758
Trib1	778.825	-0.370203	0.111937	3.30724	0.000942212	0.295996	0.370203
Ccdc141	686.617	-0.364528	0.111855	3.25894	0.00111829	0.325643	0.364528
Dusp1	933.842	-0.339018	0.103679	3.26988	0.00107595	0.325643	0.339018
Bhlhe40	4282.45	-0.318175	0.0976911	3.25695	0.00112614	0.325643	0.318175
Scml4	55.3774	0.91735	0.281965	-3.25342	0.00114024	0.325643	0.91735
Serinc2	154.806	-0.647846	0.20082	3.226	0.00125534	0.326494	0.647846
Creld2	365.366	-0.483295	0.15	3.22197	0.00127314	0.326494	0.483295
Irs2	1785.54	-0.356931	0.110439	3.23192	0.00122961	0.326494	0.356931
Zc3h6	675.025	0.318764	0.0988011	-3.22632	0.00125393	0.326494	0.318764
Hmgcs2	238.932	0.495186	0.153497	-3.22604	0.00125516	0.326494	0.495186
Paqr8	6685.67	-0.204569	0.0639571	3.19853	0.00138131	0.346245	0.204569
Cd248	107.422	0.645891	0.202247	-3.19357	0.00140526	0.346245	0.645891
Egr1	6622.53	-0.70027	0.220098	3.18163	0.00146451	0.349544	0.70027
Xdh	210.068	-0.5395	0.169849	3.17635	0.00149141	0.349544	0.5395
Zbtb40	319.103	-0.428738	0.136386	3.14357	0.001669	0.349544	0.428738
Bcor	1066.45	-0.370567	0.117288	3.15945	0.00158067	0.349544	0.370567
Mt2	2268.2	-0.231774	0.0734165	3.15698	0.00159414	0.349544	0.231774
Nrp2	561.069	0.343542	0.109213	-3.14561	0.00165742	0.349544	0.343542
Greb1l	295.324	0.493827	0.156294	-3.15961	0.0015798	0.349544	0.493827
Angpt1	277.896	0.49552	0.157483	-3.1465	0.00165236	0.349544	0.49552
Usp43	172.273	0.567271	0.178926	-3.17043	0.00152213	0.349544	0.567271
Dnajb5	3881.57	-0.286888	0.0919135	3.12129	0.00180062	0.370928	0.286888
AC130827.2	759.552	-0.32906	0.106171	3.09935	0.00193946	0.393085	0.32906
Trib2	1502.34	-0.301466	0.0983063	3.0666	0.00216512	0.431855	0.301466
Acin1	2791.04	-0.245866	0.0812239	3.02701	0.00246986	0.463227	0.245866
Nipbl	1761.8	-0.243558	0.0804389	3.02786	0.00246291	0.463227	0.243558
Jun	1710.34	0.232797	0.0765612	-3.04066	0.00236059	0.463227	0.232797
Fgl2	86.9532	0.723837	0.239113	-3.02717	0.00246852	0.463227	0.723837
Cyb5rl	121.41	0.57155	0.191388	-2.98635	0.0028233	0.521729	0.57155
Fosl2	1008.89	-0.423102	0.142443	2.97032	0.00297489	0.541774	0.423102
Pvrl3	1452.42	0.303875	0.102608	-2.96152	0.00306129	0.541806	0.303875
Nid2	87.0298	0.708652	0.239078	-2.96411	0.00303564	0.541806	0.708652
Xbp1	2939.94	-0.22445	0.0760456	2.95152	0.00316213	0.55188	0.22445
Dzip1l	541.63	-0.312984	0.106538	2.93778	0.00330571	0.567079	0.312984
Dbp	2912.64	-0.214965	0.0732512	2.93463	0.00333948	0.567079	0.214965
Pcsk9	99.3791	0.738921	0.252597	-2.9253	0.00344128	0.576574	0.738921
Man1a	1508.26	0.265125	0.0909368	-2.91549	0.00355127	0.587175	0.265125
P4ha1	1884.12	-0.243517	0.0838461	2.90433	0.00368036	0.600615	0.243517
Klhl32	706.163	-0.310663	0.108098	2.87389	0.00405454	0.649848	0.310663
Bche	435.246	0.400826	0.139588	-2.87149	0.00408547	0.649848	0.400826
Snap29	1144.43	-0.246743	0.0860751	2.8666	0.00414907	0.651716	0.246743
Dusp5	344.412	-0.353413	0.123755	2.85575	0.00429347	0.66607	0.353413
Htr2c	758.423	0.383738	0.1348	-2.84672	0.00441723	0.676913	0.383738
Kmt2a	3853.94	-0.31561	0.111333	2.83484	0.00458488	0.677807	0.31561
Runx1t1	622.861	-0.311721	0.109704	2.84147	0.00449056	0.677807	0.311721
Pxdn	2138.42	-0.206642	0.0728264	2.83746	0.00454743	0.677807	0.206642
Lsmem1	7.82984	-2.19612	0.779396	2.81772	0.00483664	0.682795	2.19612
Bcl6	951.213	-0.305724	0.108384	2.82074	0.00479126	0.682795	0.305724
Sik2	1037.45	-0.27811	0.0983474	2.82783	0.00468651	0.682795	0.27811
Mertk	1613.01	-0.259331	0.0922684	2.81062	0.00494464	0.682795	0.259331
Arl15	1626.92	0.228447	0.0812039	-2.81326	0.00490427	0.682795	0.228447
Nxpe4	433.72	0.32166	0.114025	-2.82097	0.00478786	0.682795	0.32166
Cfh	1063.04	0.278306	0.0992476	-2.80416	0.0050448	0.689053	0.278306
Cyp2s1	103.211	-0.596588	0.213023	2.80057	0.00510118	0.689262	0.596588
Ccdc93	782.673	-0.318191	0.11404	2.79018	0.00526789	0.690513	0.318191
Ephb2	567.461	-0.317015	0.113773	2.78637	0.00533024	0.690513	0.317015
Fibcd1	211.592	0.463734	0.166243	-2.78949	0.00527909	0.690513	0.463734
B3gntl1	145.528	0.485342	0.174132	-2.7872	0.00531651	0.690513	0.485342
Sec14l5	425.425	-0.364456	0.131106	2.77986	0.0054382	0.696999	0.364456
Nrarp	848.877	0.270178	0.0973016	-2.77671	0.00549123	0.696999	0.270178
Amer3	1014.59	0.25128	0.0909691	-2.76226	0.00574032	0.714187	0.25128
Cldn5	1134.26	0.309871	0.112173	-2.76245	0.00573699	0.714187	0.309871
Cpne4	2273.05	0.257191	0.09356	-2.74894	0.00597888	0.715529	0.257191
Ccdc3	662.637	0.279958	0.101751	-2.75141	0.00593385	0.715529	0.279958
Aldh1a2	233.546	0.409653	0.148833	-2.75244	0.00591531	0.715529	0.409653
Cecr2	107.86	0.580541	0.210806	-2.75391	0.00588874	0.715529	0.580541
Opalin	887.228	0.300953	0.109992	-2.73613	0.00621659	0.736959	0.300953
Cpm	420.787	-0.378951	0.139075	2.72479	0.00643424	0.743632	0.378951
Alcam	6178.05	0.198584	0.0728099	-2.72744	0.00638288	0.743632	0.198584
Nov	4376.44	0.247361	0.0908092	-2.72396	0.00645041	0.743632	0.247361
Fam19a1	1913.15	0.235794	0.0866811	-2.72025	0.00652333	0.745202	0.235794
Fbn1	149.236	0.573746	0.211386	-2.71421	0.0066434	0.752081	0.573746
Egr4	925.829	-0.359122	0.132857	2.70308	0.00687001	0.77079	0.359122
Arhgap39	2121.69	-0.201528	0.0746569	2.69939	0.00694658	0.772484	0.201528
Hes1	477.879	0.330428	0.122621	-2.69472	0.00704486	0.776542	0.330428
AC162528.2	2089.05	-0.290885	0.108879	2.67164	0.00754826	0.82355	0.290885
Manf	1634.9	-0.217171	0.0813606	2.66924	0.0076024	0.82355	0.217171
Kcnn2	1013.21	-0.231533	0.0868836	2.66486	0.00770194	0.827202	0.231533
St6gal2	2680.32	0.211435	0.0795193	-2.65892	0.00783924	0.834812	0.211435
Ciart	438.539	-0.382534	0.144097	2.65471	0.00793777	0.838202	0.382534
Shd	737.036	-0.263742	0.0996895	2.64563	0.00815387	0.840237	0.263742
Foxn3	1640.07	-0.200363	0.0756601	2.6482	0.0080921	0.840237	0.200363
Rfc3	176.352	0.445857	0.168536	-2.64547	0.00815764	0.840237	0.445857
Fem1c	1216.92	0.232408	0.0879623	-2.64214	0.00823844	0.841661	0.232408
Nr4a3	1025.8	-0.35588	0.135042	2.63533	0.00840555	0.851807	0.35588
Plxdc1	934.907	-0.262898	0.100003	2.6289	0.00856619	0.861142	0.262898
AC121847.1	31.352	0.976505	0.374113	-2.61019	0.00904923	0.902482	0.976505
Frmd5	1081.04	-0.249827	0.0959095	2.60482	0.00919238	0.909539	0.249827
Baz1a	71.4085	-0.628444	0.244487	2.57046	0.0101562	0.916078	0.628444
Cox6a2	153.049	-0.480497	0.187192	2.56687	0.0102622	0.916078	0.480497
Pik3c2b	493.645	-0.3554	0.139006	2.55672	0.0105665	0.916078	0.3554
Ahnak	1012.56	-0.282845	0.110001	2.57129	0.0101321	0.916078	0.282845
Hr	1462.29	-0.279872	0.109289	2.56084	0.010442	0.916078	0.279872
RP23-158M23.2	4905.43	-0.257505	0.10051	2.56198	0.0104076	0.916078	0.257505
Csmd3	711.253	-0.250202	0.0975981	2.5636	0.0103594	0.916078	0.250202
Sowahb	900.552	-0.242505	0.0939341	2.58165	0.00983294	0.916078	0.242505
Uhrf2	1402.2	-0.238387	0.0918101	2.59652	0.00941736	0.916078	0.238387
Ssh2	1389.07	-0.236973	0.0914718	2.59067	0.00957905	0.916078	0.236973
Pfkfb3	1007.98	-0.232281	0.0900844	2.57848	0.0099237	0.916078	0.232281
Txlna	1549.26	-0.197107	0.0762947	2.5835	0.00978048	0.916078	0.197107
Klf10	1803.7	0.214878	0.0840139	-2.55765	0.0105383	0.916078	0.214878
Gnb4	1415.55	0.231021	0.0889302	-2.59778	0.00938294	0.916078	0.231021
Nfya	729.882	0.243191	0.0944389	-2.57511	0.0100207	0.916078	0.243191
Hpcal1	802.047	0.248481	0.0970703	-2.55981	0.010473	0.916078	0.248481
Snx7	706.353	0.261512	0.100815	-2.59398	0.00948714	0.916078	0.261512
Nmbr	56.2793	0.81924	0.320444	-2.55658	0.0105707	0.916078	0.81924
Junb	1897.76	-0.259628	0.101719	2.55241	0.0106982	0.920776	0.259628
Col5a1	565.977	-0.366543	0.143804	2.54891	0.0108062	0.923743	0.366543
Phf21b	262.709	-0.3745	0.14717	2.54467	0.0109381	0.92417	0.3745
Ovol2	367.824	-0.315283	0.124271	2.53706	0.0111789	0.92417	0.315283
Cbfa2t3	1061.22	-0.274554	0.108154	2.53855	0.0111314	0.92417	0.274554
Fbxo34	2521.03	0.185998	0.073219	-2.5403	0.0110757	0.92417	0.185998
Fam222a	212.394	0.372504	0.146544	-2.54193	0.0110241	0.92417	0.372504
Fam53b	1260.01	-0.308365	0.121784	2.53205	0.0113397	0.931335	0.308365
Smim3	361.148	-0.409282	0.162291	2.5219	0.0116724	0.951355	0.409282
Abca8b	557.762	0.265414	0.105322	-2.52002	0.0117348	0.951355	0.265414
Ier2	251.34	-0.385726	0.153755	2.50871	0.0121174	0.951393	0.385726
Ier5	4198.61	-0.178085	0.0710462	2.50661	0.0121896	0.951393	0.178085
Sox4	1150.78	0.209041	0.0833575	-2.50777	0.0121496	0.951393	0.209041
Cdh9	657.59	0.262485	0.104557	-2.51044	0.012058	0.951393	0.262485
Prr16	406.076	0.356088	0.141971	-2.50818	0.0121354	0.951393	0.356088
Zmynd10	56.129	0.678742	0.270344	-2.51066	0.0120504	0.951393	0.678742
Lpin1	725.726	-0.260738	0.104376	2.49805	0.0124878	0.959668	0.260738
Lyst	1804.57	-0.240034	0.0962119	2.49485	0.0126011	0.959668	0.240034
Cdc42ep2	325.149	0.370232	0.148182	-2.4985	0.012472	0.959668	0.370232
Fam198b	313.013	0.371533	0.148884	-2.49544	0.01258	0.959668	0.371533
Egr2	231.424	-0.544336	0.220145	2.47262	0.0134125	0.962167	0.544336
Cchcr1	130.784	-0.518549	0.20986	2.47093	0.0134762	0.962167	0.518549
Polr3e	1088.33	-0.259547	0.104934	2.47345	0.0133817	0.962167	0.259547
Net1	1574.54	-0.248624	0.100141	2.48273	0.0130381	0.962167	0.248624
Gtpbp8	1030.88	0.215539	0.0867789	-2.48377	0.0129999	0.962167	0.215539
Gucy1a3	3450.79	0.225972	0.0913479	-2.47375	0.0133704	0.962167	0.225972
Carf	772.399	0.247801	0.0998903	-2.48074	0.0131112	0.962167	0.247801
Lipt2	157.983	0.439277	0.17688	-2.48347	0.0130109	0.962167	0.439277
Ap5b1	85.1815	0.571691	0.230934	-2.47555	0.0133029	0.962167	0.571691
H2-Eb1	50.5206	0.912309	0.369018	-2.47226	0.013426	0.962167	0.912309
Zfp820	21.8012	1.17933	0.474787	-2.48391	0.012995	0.962167	1.17933
Hes5	418.509	0.35272	0.143161	-2.4638	0.0137474	0.975985	0.35272
Syt2	1443.94	-0.34796	0.141868	2.4527	0.014179	0.981662	0.34796
Ldlr	780.17	0.228343	0.093018	-2.45483	0.0140953	0.981662	0.228343
Tapbpl	269.136	0.324393	0.132313	-2.45171	0.0142179	0.981662	0.324393
Pnma1	183.001	0.403776	0.164168	-2.45953	0.0139118	0.981662	0.403776
Esyt3	23.0573	1.17344	0.477524	-2.45735	0.0139966	0.981662	1.17344
Acap2	2598.33	-0.224378	0.0916318	2.44869	0.0143377	0.984523	0.224378
Cntd1	20.7393	-1.11123	0.588299	1.88889	0.0589072	0.999974	1.11123
Cryba4	18.7373	-1.06297	0.48415	2.19554	0.0281248	0.999974	1.06297
Apoa2	10.0183	-1.04781	0.620912	1.68754	0.0914996	0.999974	1.04781
Hist1h4k	9.74036	-0.963755	0.683123	1.41081	0.158301	0.999974	0.963755
Hist1h2bg	10.9282	-0.855288	0.640422	1.33551	0.18171	0.999974	0.855288
Maff	28.7766	-0.83627	0.390211	2.14312	0.0321034	0.999974	0.83627
RP23-36D15.4	41.7383	-0.802455	0.335257	2.39355	0.016686	0.999974	0.802455
RP23-376B19.2	24.2893	-0.640966	0.424663	1.50935	0.131209	0.999974	0.640966
Hsbp1l1	63.2126	-0.619359	0.285113	2.17233	0.0298311	0.999974	0.619359
Klk8	51.216	-0.589453	0.293361	2.00931	0.0445043	0.999974	0.589453
Ddx4	85.1398	-0.582462	0.275574	2.11363	0.0345469	0.999974	0.582462
RP23-198E14.7	31.3451	-0.542721	0.362836	1.49578	0.134712	0.999974	0.542721
P2ry14	77.7584	-0.523355	0.233324	2.24304	0.0248943	0.999974	0.523355
Tlr13	91.9102	-0.518634	0.247968	2.09154	0.0364798	0.999974	0.518634
Cebpd	119.746	-0.517089	0.249217	2.07485	0.0380002	0.999974	0.517089
Fam150b	32.0183	-0.511826	0.370512	1.3814	0.167155	0.999974	0.511826
RP23-395P6.10	19.8578	-0.505574	0.490622	1.03048	0.302787	0.999974	0.505574
RP23-17P12.8	51.1591	-0.497233	0.287706	1.72827	0.0839407	0.999974	0.497233
AC122462.1	45.9118	-0.497087	0.357808	1.38926	0.164755	0.999974	0.497087
Ky	71.4656	-0.490824	0.258711	1.89719	0.0578027	0.999974	0.490824
Hist1h1e	41.6533	-0.487595	0.344008	1.4174	0.156367	0.999974	0.487595
RP23-390N24.1	13.863	-0.480048	0.554266	0.866096	0.386438	0.999974	0.480048
Pkn3	25.9911	-0.476605	0.46907	1.01606	0.309599	0.999974	0.476605
Tcf7l2	126.727	-0.475391	0.199015	2.38872	0.0169071	0.999974	0.475391
Inmt	53.8211	-0.473338	0.297437	1.59139	0.111522	0.999974	0.473338
C1ra	74.3804	-0.470822	0.280033	1.68131	0.0927035	0.999974	0.470822
Spin4	20.5046	-0.468265	0.449555	1.04162	0.297588	0.999974	0.468265
Zim1	82.8206	-0.455999	0.251865	1.81049	0.0702198	0.999974	0.455999
Pou6f2	134.517	-0.453595	0.188238	2.40969	0.0159662	0.999974	0.453595
RP24-471H15.8	66.1124	-0.452122	0.262749	1.72074	0.0852984	0.999974	0.452122
Klf4	220.34	-0.451239	0.193572	2.33112	0.0197472	0.999974	0.451239
Obscn	121.794	-0.448919	0.219568	2.04456	0.0408986	0.999974	0.448919
Accs	108.931	-0.445992	0.205641	2.16879	0.0300989	0.999974	0.445992
Pstpip2	143.586	-0.444284	0.187869	2.36486	0.0180371	0.999974	0.444284
Adam1a	40.6421	-0.437503	0.308696	1.41726	0.156406	0.999974	0.437503
Cep72	51.4499	-0.431577	0.277603	1.55466	0.120028	0.999974	0.431577
Dok3	107.943	-0.427478	0.201471	2.12179	0.0338558	0.999974	0.427478
Gpr183	48.7764	-0.427179	0.284781	1.50003	0.133608	0.999974	0.427179
Ndc80	13.7562	-0.419198	0.722187	0.580455	0.561608	0.999974	0.419198
Acacb	106.849	-0.416556	0.202209	2.06003	0.0393958	0.999974	0.416556
Fst	144.61	-0.416356	0.181961	2.28815	0.0221286	0.999974	0.416356
Cenpp	28.284	-0.41185	0.400571	1.02816	0.303876	0.999974	0.41185
Fhl3	30.65	-0.411803	0.371682	1.10795	0.267885	0.999974	0.411803
Catip	53.5375	-0.411474	0.293197	1.4034	0.160497	0.999974	0.411474
Cox4i2	51.7354	-0.41141	0.307552	1.33769	0.180997	0.999974	0.41141
Was	45.6967	-0.410313	0.322936	1.27057	0.203882	0.999974	0.410313
Prrt4	50.3857	-0.407307	0.29073	1.40098	0.16122	0.999974	0.407307
RP23-303C8.6	30.6096	-0.405047	0.389602	1.03964	0.298506	0.999974	0.405047
Acrbp	88.464	-0.403604	0.237909	1.69646	0.0897987	0.999974	0.403604
RP23-275N21.1	82.6245	-0.398275	0.285039	1.39727	0.162333	0.999974	0.398275
Ccdc138	121.341	-0.398187	0.204392	1.94815	0.0513966	0.999974	0.398187
H2-M3	97.6693	-0.397393	0.215265	1.84607	0.0648828	0.999974	0.397393
Nt5c1a	70.906	-0.394986	0.271947	1.45244	0.14638	0.999974	0.394986
Pemt	62.5171	-0.390674	0.272088	1.43584	0.151049	0.999974	0.390674
Wnt3	67.7322	-0.389687	0.25615	1.52132	0.128179	0.999974	0.389687
P4ha3	86.3282	-0.385585	0.226506	1.70232	0.0886962	0.999974	0.385585
Tmem204	252.155	-0.3821	0.163947	2.33063	0.0197729	0.999974	0.3821
Prr5	173.387	-0.380958	0.163027	2.33679	0.0194503	0.999974	0.380958
Rxfp2	62.3621	-0.377897	0.282865	1.33596	0.181562	0.999974	0.377897
Dusp4	224.896	-0.377648	0.176072	2.14485	0.0319652	0.999974	0.377648
Nfkb2	70.8803	-0.377597	0.260892	1.44733	0.147805	0.999974	0.377597
Fam71e1	106.903	-0.377435	0.207203	1.82157	0.0685207	0.999974	0.377435
Map3k6	121.841	-0.377064	0.190125	1.98324	0.047341	0.999974	0.377064
Pla2g3	58.8796	-0.373953	0.290672	1.28651	0.198264	0.999974	0.373953
Slc52a3	59.263	-0.373831	0.264901	1.41121	0.158182	0.999974	0.373831
Nr6a1	253.136	-0.373102	0.189345	1.97049	0.0487825	0.999974	0.373102
Card10	142.184	-0.372128	0.17888	2.08032	0.0374966	0.999974	0.372128
Lgr5	74.6196	-0.371534	0.259312	1.43277	0.151923	0.999974	0.371534
P3h2	80.1919	-0.369342	0.255275	1.44684	0.147942	0.999974	0.369342
Has3	37.6192	-0.367639	0.333465	1.10248	0.270252	0.999974	0.367639
Fosb	446.473	-0.364895	0.159314	2.29041	0.0219974	0.999974	0.364895
Spc24	87.4904	-0.360872	0.233525	1.54533	0.122267	0.999974	0.360872
Cdh24	248.316	-0.360137	0.159715	2.25488	0.024141	0.999974	0.360137
RP23-207N15.7	142.185	-0.360045	0.182649	1.97124	0.0486966	0.999974	0.360045
Lad1	41.372	-0.359575	0.3256	1.10435	0.269443	0.999974	0.359575
Nlrp3	20.4329	-0.359022	0.496879	0.722553	0.469954	0.999974	0.359022
Thsd7b	135.753	-0.357724	0.194014	1.8438	0.0652123	0.999974	0.357724
Sgk1	3132.4	-0.357619	0.295842	1.20882	0.226733	0.999974	0.357619
Dusp23	130.176	-0.357252	0.20125	1.77516	0.0758711	0.999974	0.357252
RP24-200D3.4	168.853	-0.353293	0.189867	1.86074	0.0627814	0.999974	0.353293
Frem2	41.3809	-0.350188	0.334081	1.04821	0.29454	0.999974	0.350188
Gimap8	56.695	-0.349888	0.277272	1.2619	0.206986	0.999974	0.349888
Pdzd7	84.2813	-0.349668	0.266263	1.31324	0.189102	0.999974	0.349668
Rasd1	121.96	-0.349542	0.210511	1.66044	0.0968253	0.999974	0.349542
Rab39	88.9096	-0.346159	0.221417	1.56338	0.117962	0.999974	0.346159
Paqr5	141.132	-0.346048	0.220566	1.56891	0.116669	0.999974	0.346048
RP23-124N16.6	80.1615	-0.345629	0.24722	1.39806	0.162095	0.999974	0.345629
Fgf18	38.7362	-0.344059	0.342707	1.00395	0.315405	0.999974	0.344059
RP23-153M14.8	38.7021	-0.342335	0.325898	1.05044	0.293518	0.999974	0.342335
Slc25a13	92.6735	-0.342077	0.266109	1.28548	0.198626	0.999974	0.342077
Scnn1a	83.7088	-0.341951	0.276618	1.23618	0.21639	0.999974	0.341951
Ccdc17	44.8075	-0.339337	0.330147	1.02784	0.304026	0.999974	0.339337
Wisp1	218.316	-0.337835	0.164377	2.05524	0.0398559	0.999974	0.337835
Fbln2	126.465	-0.337435	0.2009	1.67962	0.093032	0.999974	0.337435
RP24-228M19.1	18.5621	-0.336921	0.482897	0.697709	0.485359	0.999974	0.336921
Zfp955a	181.392	-0.335708	0.187387	1.79153	0.0732088	0.999974	0.335708
RP23-67E6.2	92.4659	-0.335251	0.212922	1.57452	0.115367	0.999974	0.335251
Slc1a5	53.8462	-0.333608	0.273908	1.21796	0.22324	0.999974	0.333608
Prr15	34.2563	-0.333597	0.371914	0.896974	0.369733	0.999974	0.333597
Sult2b1	259.841	-0.331171	0.154167	2.14813	0.0317036	0.999974	0.331171
Olfr287	113.339	-0.330507	0.23034	1.43487	0.151324	0.999974	0.330507
Ptgs2	480.735	-0.330152	0.135555	2.43557	0.0148685	0.999974	0.330152
Trip10	170.698	-0.329864	0.15869	2.07867	0.037648	0.999974	0.329864
Ltc4s	78.6562	-0.32507	0.256864	1.26553	0.20568	0.999974	0.32507
Ticam1	185.482	-0.324924	0.161404	2.01312	0.0441022	0.999974	0.324924
Zc3h3	136.736	-0.324572	0.1927	1.68434	0.0921153	0.999974	0.324572
Ptger3	147.424	-0.322932	0.179005	1.80403	0.0712261	0.999974	0.322932
Erich1	201.471	-0.322653	0.158355	2.03753	0.0415967	0.999974	0.322653
RP23-388P16.4	169.784	-0.322481	0.179878	1.79277	0.0730097	0.999974	0.322481
Col8a1	161.189	-0.321087	0.170195	1.88658	0.0592172	0.999974	0.321087
Tph2	42.3441	-0.318923	0.321146	0.993077	0.320673	0.999974	0.318923
F8	92.297	-0.316709	0.219548	1.44255	0.149148	0.999974	0.316709
Itga9	201.536	-0.314539	0.177	1.77706	0.075558	0.999974	0.314539
Btg2	419.232	-0.313535	0.156196	2.00732	0.044716	0.999974	0.313535
Cyp27a1	115.21	-0.312723	0.231416	1.35135	0.176585	0.999974	0.312723
Gpr3	230.993	-0.311872	0.173089	1.8018	0.0715768	0.999974	0.311872
Id1	350.602	-0.310242	0.155482	1.99536	0.0460038	0.999974	0.310242
Il6ra	187.644	-0.310054	0.168293	1.84235	0.0654247	0.999974	0.310054
Lonrf3	200.602	-0.30994	0.162289	1.9098	0.0561594	0.999974	0.30994
Sebox	216.101	-0.308533	0.172832	1.78517	0.0742344	0.999974	0.308533
Efcab12	89.045	-0.308508	0.225821	1.36616	0.171888	0.999974	0.308508
Fbxo47	47.3437	-0.308321	0.284608	1.08332	0.278668	0.999974	0.308321
Zfp57	201.86	-0.308202	0.189091	1.62991	0.103121	0.999974	0.308202
Dapk2	74.8841	-0.306716	0.256573	1.19544	0.231917	0.999974	0.306716
Fbxo36	68.8287	-0.306352	0.243878	1.25617	0.209054	0.999974	0.306352
RP24-229D22.2	129.711	-0.305095	0.196684	1.5512	0.120855	0.999974	0.305095
Foxq1	108.406	-0.304984	0.217633	1.40137	0.161104	0.999974	0.304984
Alas2	76.0293	-0.304629	0.261415	1.16531	0.243895	0.999974	0.304629
Ulk4	128.905	-0.304303	0.179405	1.69618	0.0898522	0.999974	0.304303
Cstad	64.4095	-0.303781	0.302621	1.00383	0.31546	0.999974	0.303781
Sat2	265.153	-0.303438	0.151988	1.99646	0.0458836	0.999974	0.303438
AC114558.6	71.5034	-0.302434	0.237786	1.27187	0.203418	0.999974	0.302434
Zfp455	112.817	-0.30142	0.211751	1.42346	0.154603	0.999974	0.30142
Ccdc28b	447.521	-0.301235	0.125408	2.40203	0.0163042	0.999974	0.301235
Otx1	162.169	-0.300669	0.188058	1.59881	0.109864	0.999974	0.300669
Cideb	124.833	-0.30055	0.237249	1.26681	0.205222	0.999974	0.30055
Cwh43	138.852	-0.299398	0.201442	1.48627	0.137207	0.999974	0.299398
Abcc6	40.4236	-0.298089	0.345373	0.863094	0.388086	0.999974	0.298089
Rhpn2	229.753	-0.297729	0.166358	1.78969	0.073504	0.999974	0.297729
Cyp2j12	84.0523	-0.297673	0.289434	1.02847	0.303731	0.999974	0.297673
Sall3	218.791	-0.297579	0.159525	1.8654	0.0621248	0.999974	0.297579
Cfap54	160.825	-0.295671	0.195674	1.51104	0.130779	0.999974	0.295671
Mybl1	220.835	-0.294689	0.160374	1.83751	0.0661343	0.999974	0.294689
Gstk1	233.836	-0.294119	0.144823	2.03089	0.0422662	0.999974	0.294119
Nudt1	130.456	-0.293055	0.179871	1.62925	0.10326	0.999974	0.293055
Stk36	93.1951	-0.292736	0.251799	1.16258	0.245001	0.999974	0.292736
Arhgap25	438.381	-0.292622	0.155836	1.87775	0.060415	0.999974	0.292622
Plekhf1	150.461	-0.291886	0.248875	1.17282	0.240868	0.999974	0.291886
Zfp59	244.824	-0.290232	0.143603	2.02107	0.0432724	0.999974	0.290232
RP23-220D12.11	28.7147	-0.289561	0.429767	0.673763	0.500462	0.999974	0.289561
Ankrd33b	3463.65	-0.288287	0.121549	2.37178	0.0177027	0.999974	0.288287
Hypk	118.478	-0.287452	0.194818	1.47549	0.14008	0.999974	0.287452
Sox18	173.395	-0.287097	0.180787	1.58804	0.112277	0.999974	0.287097
Prdm15	479.737	-0.286987	0.161334	1.77884	0.0752666	0.999974	0.286987
Nek8	93.6586	-0.286238	0.217588	1.3155	0.188341	0.999974	0.286238
Ccdc84	249.251	-0.285544	0.140429	2.03337	0.0420156	0.999974	0.285544
Cfap100	67.7151	-0.285507	0.243569	1.17218	0.241124	0.999974	0.285507
Fmn1	1030.77	-0.285187	0.125795	2.26709	0.0233849	0.999974	0.285187
Havcr2	118.371	-0.285146	0.195989	1.45491	0.145695	0.999974	0.285146
Fam46c	94.234	-0.283874	0.222066	1.27833	0.201132	0.999974	0.283874
Sema3g	188.379	-0.283853	0.198754	1.42816	0.153244	0.999974	0.283853
Map3k13	619.24	-0.283678	0.122125	2.32284	0.0201876	0.999974	0.283678
Plk3	478.688	-0.283475	0.131184	2.16089	0.0307036	0.999974	0.283475
Galnt15	184.778	-0.283151	0.164732	1.71886	0.0856399	0.999974	0.283151
Whrn	1010.19	-0.282688	0.138967	2.0342	0.0419312	0.999974	0.282688
Gsap	258.284	-0.281771	0.1382	2.03887	0.0414633	0.999974	0.281771
Ece2	53.1712	-0.281736	0.280009	1.00617	0.314334	0.999974	0.281736
Pcgf6	353.669	-0.281601	0.120302	2.34079	0.0192432	0.999974	0.281601
Flt4	74.4638	-0.281592	0.245396	1.1475	0.251174	0.999974	0.281592
Sugct	157.147	-0.28131	0.177997	1.58042	0.11401	0.999974	0.28131
Etnppl	772.701	-0.281117	0.135734	2.07108	0.0383509	0.999974	0.281117
Rnf39	146.331	-0.280544	0.18954	1.48013	0.138838	0.999974	0.280544
Pmaip1	137.202	-0.280439	0.179275	1.56429	0.117749	0.999974	0.280439
RP24-258O12.2	104.679	-0.280257	0.205621	1.36298	0.172889	0.999974	0.280257
Hey2	136.198	-0.279192	0.202009	1.38208	0.166947	0.999974	0.279192
Piga	322.928	-0.278991	0.129933	2.1472	0.0317775	0.999974	0.278991
Amy1	271.723	-0.277971	0.147726	1.88167	0.0598803	0.999974	0.277971
RP24-490H13.2	94.8867	-0.27792	0.237261	1.17136	0.241453	0.999974	0.27792
Cpt2	153.864	-0.277753	0.173616	1.59981	0.10964	0.999974	0.277753
Fras1	712.374	-0.277671	0.142187	1.95285	0.0508371	0.999974	0.277671
Adam33	165.48	-0.277101	0.245746	1.12759	0.259493	0.999974	0.277101
Plekhd1	90.7599	-0.276519	0.218113	1.26778	0.204877	0.999974	0.276519
Cebpa	330.326	-0.276293	0.141604	1.95116	0.0510377	0.999974	0.276293
Cdsn	54.722	-0.276116	0.297467	0.928224	0.353291	0.999974	0.276116
Mpzl2	74.3046	-0.275782	0.250023	1.10302	0.270017	0.999974	0.275782
Smim11	302.809	-0.274961	0.125547	2.1901	0.0285172	0.999974	0.274961
Lrch1	456.111	-0.274724	0.11938	2.30126	0.0213769	0.999974	0.274724
Riiad1	59.4483	-0.272722	0.29702	0.918194	0.358517	0.999974	0.272722
Icam1	70.3657	-0.272155	0.252154	1.07932	0.280445	0.999974	0.272155
Hs6st3	326.196	-0.27078	0.192936	1.40348	0.160475	0.999974	0.27078
Zkscan7	130.12	-0.269424	0.182842	1.47354	0.140606	0.999974	0.269424
Coro6	885.208	-0.268784	0.117842	2.28089	0.0225549	0.999974	0.268784
Rasl11a	96.9094	-0.267731	0.213847	1.25198	0.210578	0.999974	0.267731
RP23-454K24.1	213.783	-0.267253	0.158841	1.68252	0.0924678	0.999974	0.267253
Myo9b	1032.27	-0.266654	0.118011	2.25958	0.0238476	0.999974	0.266654
B430305J03Rik	112.946	-0.266519	0.233976	1.13909	0.254668	0.999974	0.266519
Zfp276	553.158	-0.265993	0.1116	2.38345	0.0171511	0.999974	0.265993
Grk4	65.0287	-0.265486	0.267527	0.992373	0.321016	0.999974	0.265486
Cfap46	69.1164	-0.26517	0.260929	1.01625	0.30951	0.999974	0.26517
Notch4	200.037	-0.265139	0.157346	1.68507	0.0919751	0.999974	0.265139
Sema3f	262.025	-0.264358	0.137833	1.91796	0.0551165	0.999974	0.264358
Abcc4	370.36	-0.263882	0.123471	2.1372	0.0325815	0.999974	0.263882
Tjap1	491.289	-0.263596	0.140747	1.87283	0.0610918	0.999974	0.263596
Plekhg1	477.229	-0.26293	0.121969	2.15571	0.0311061	0.999974	0.26293
Letm2	309.887	-0.262849	0.125613	2.09253	0.0363915	0.999974	0.262849
Spata24	116.854	-0.262694	0.201357	1.30462	0.192023	0.999974	0.262694
Zcchc7	639.489	-0.262412	0.147712	1.7765	0.0756499	0.999974	0.262412
Adcy8	616.366	-0.262355	0.111279	2.35764	0.0183916	0.999974	0.262355
Morn1	104.15	-0.262257	0.212189	1.23596	0.216473	0.999974	0.262257
Cbln4	430.248	-0.26212	0.134231	1.95275	0.0508494	0.999974	0.26212
Cdca4	185.025	-0.261944	0.157639	1.66167	0.0965794	0.999974	0.261944
Lancl3	193.1	-0.261386	0.156575	1.6694	0.0950387	0.999974	0.261386
Hapln2	528.434	-0.261333	0.143389	1.82254	0.0683733	0.999974	0.261333
Arrdc2	337.19	-0.261305	0.162876	1.60431	0.108645	0.999974	0.261305
Pard3b	103.784	-0.260391	0.20232	1.28703	0.198085	0.999974	0.260391
Pln	56.4268	-0.260206	0.265249	0.980988	0.326599	0.999974	0.260206
Nfkbia	775.059	-0.259955	0.16	1.62472	0.104222	0.999974	0.259955
H2-DMb1	32.0868	-0.259825	0.390035	0.666159	0.50531	0.999974	0.259825
Ercc8	391.132	-0.258859	0.116917	2.21404	0.026826	0.999974	0.258859
Sntb2	1053.59	-0.258207	0.115885	2.22814	0.0258712	0.999974	0.258207
Nrp1	626.932	-0.258114	0.10865	2.37565	0.0175182	0.999974	0.258114
Wdr74	61.9097	-0.258059	0.297977	0.866036	0.38647	0.999974	0.258059
Ramp2	405.622	-0.257834	0.11788	2.18726	0.0287234	0.999974	0.257834
Krt80	297.709	-0.257477	0.152329	1.69027	0.0909762	0.999974	0.257477
Hspa12b	243.647	-0.257284	0.166411	1.54608	0.122086	0.999974	0.257284
Syt6	809.94	-0.256582	0.111404	2.30316	0.0212701	0.999974	0.256582
L3mbtl1	223.744	-0.255668	0.181022	1.41236	0.157845	0.999974	0.255668
Hcrtr2	84.9724	-0.25536	0.269799	0.946483	0.343903	0.999974	0.25536
Cdc45	44.6946	-0.254957	0.308717	0.825861	0.408883	0.999974	0.254957
Swt1	372.331	-0.254432	0.135106	1.88321	0.0596725	0.999974	0.254432
Per1	2934.93	-0.253441	0.115609	2.19223	0.0283625	0.999974	0.253441
Ranbp17	160.947	-0.25271	0.185577	1.36176	0.173274	0.999974	0.25271
Bcl6b	50.2824	-0.252607	0.296449	0.852109	0.394153	0.999974	0.252607
Ntsr1	210.031	-0.251767	0.178458	1.41079	0.158307	0.999974	0.251767
Gadd45g	353.062	-0.251746	0.155705	1.61682	0.105918	0.999974	0.251746
Kcng4	278.361	-0.251601	0.150089	1.67634	0.093672	0.999974	0.251601
Hivep3	2557.75	-0.251544	0.103575	2.42862	0.0151565	0.999974	0.251544
Anks1	851.356	-0.250488	0.108862	2.30097	0.0213935	0.999974	0.250488
AW011738	65.5796	-0.250313	0.271718	0.921223	0.356934	0.999974	0.250313
Smtn	211.393	-0.24997	0.184424	1.35541	0.175287	0.999974	0.24997
Cmtm7	86.6934	-0.249945	0.231649	1.07898	0.280597	0.999974	0.249945
Ccdc94	168.231	-0.249041	0.176675	1.4096	0.158659	0.999974	0.249041
Tcte2	150.957	-0.249016	0.181259	1.37381	0.1695	0.999974	0.249016
Cthrc1	285.203	-0.248454	0.16484	1.50724	0.13175	0.999974	0.248454
Zdhhc23	188.236	-0.248263	0.182501	1.36034	0.173723	0.999974	0.248263
Fam198a	158.506	-0.247931	0.19896	1.24614	0.212714	0.999974	0.247931
Rin3	83.0608	-0.247444	0.235136	1.05234	0.292643	0.999974	0.247444
Mamld1	806.883	-0.247097	0.104279	2.36957	0.0178086	0.999974	0.247097
Dennd3	188.825	-0.246875	0.160915	1.5342	0.124981	0.999974	0.246875
Barx2	151.523	-0.245738	0.189521	1.29663	0.194759	0.999974	0.245738
Vsig10	55.5586	-0.245553	0.309697	0.792881	0.427847	0.999974	0.245553
Fgd6	795.645	-0.24537	0.105746	2.32036	0.0203213	0.999974	0.24537
Pcdhgb5	101.053	-0.245048	0.228589	1.072	0.283719	0.999974	0.245048
Tbc1d31	171.79	-0.244886	0.163123	1.50123	0.133296	0.999974	0.244886
Sdk2	873.439	-0.244769	0.125717	1.94698	0.0515375	0.999974	0.244769
Eda	192.312	-0.244655	0.163824	1.4934	0.135333	0.999974	0.244655
Cox7a1	47.9769	-0.244635	0.286896	0.852697	0.393828	0.999974	0.244635
RP23-139J18.1	497.725	-0.244152	0.120827	2.02067	0.0433136	0.999974	0.244152
Cep95	202.974	-0.244103	0.158042	1.54455	0.122455	0.999974	0.244103
P4ha2	307.023	-0.24359	0.145931	1.6692	0.0950768	0.999974	0.24359
Myadml2	71.519	-0.243445	0.236852	1.02784	0.304027	0.999974	0.243445
Ccdc6	1532.31	-0.243265	0.112783	2.15694	0.0310104	0.999974	0.243265
Cspp1	599.119	-0.242513	0.121354	1.9984	0.0456738	0.999974	0.242513
Pqlc2	221.142	-0.242211	0.146168	1.65707	0.0975053	0.999974	0.242211
Hcn3	363.126	-0.24202	0.127932	1.89178	0.0585197	0.999974	0.24202
Pcsk7	540.718	-0.241977	0.133662	1.81036	0.0702406	0.999974	0.241977
Rsph10b	138.741	-0.241882	0.179199	1.3498	0.177082	0.999974	0.241882
Def6	63.2266	-0.241753	0.284761	0.848967	0.3959	0.999974	0.241753
Vasn	391.669	-0.241025	0.117324	2.05435	0.0399418	0.999974	0.241025
Rrp8	396.496	-0.240973	0.126025	1.91211	0.0558622	0.999974	0.240973
Cenpq	193.67	-0.240911	0.158546	1.5195	0.128636	0.999974	0.240911
AC157667.1	1599.6	-0.240663	0.14055	1.7123	0.086841	0.999974	0.240663
Cntn5	164.962	-0.240644	0.181992	1.32228	0.186076	0.999974	0.240644
Hspb3	80.2575	-0.240538	0.259242	0.927849	0.353486	0.999974	0.240538
Gltscr1	461.479	-0.240334	0.137336	1.74997	0.0801233	0.999974	0.240334
Snhg11	29867.9	-0.240131	0.222266	1.08038	0.279974	0.999974	0.240131
Myo1c	593.641	-0.240017	0.104619	2.29421	0.0217785	0.999974	0.240017
Plekha6	2728.36	-0.239386	0.113773	2.10407	0.0353724	0.999974	0.239386
Aldh1a7	68.9085	-0.239026	0.266565	0.89669	0.369884	0.999974	0.239026
Kirrel2	313.193	-0.238935	0.131222	1.82084	0.0686311	0.999974	0.238935
Ttll4	539.901	-0.238768	0.1186	2.01322	0.0440917	0.999974	0.238768
Dnajc21	919.09	-0.238726	0.0997304	2.39371	0.0166787	0.999974	0.238726
Spred2	3060.94	-0.238642	0.103033	2.31617	0.0205492	0.999974	0.238642
Nr4a2	699.972	-0.238344	0.141852	1.68024	0.0929114	0.999974	0.238344
Cyb561a3	163.163	-0.237873	0.165514	1.43717	0.150669	0.999974	0.237873
Sult1a1	253.259	-0.237745	0.162295	1.46489	0.14295	0.999974	0.237745
Zfp143	246.104	-0.237637	0.13634	1.74297	0.0813382	0.999974	0.237637
Zfp934	195.135	-0.236848	0.175438	1.35004	0.177005	0.999974	0.236848
Rem2	161.74	-0.236786	0.207355	1.14194	0.25348	0.999974	0.236786
Lin9	168.623	-0.235788	0.164324	1.43489	0.151317	0.999974	0.235788
Pwwp2b	366.955	-0.23554	0.130387	1.80648	0.0708436	0.999974	0.23554
Asb16	110.219	-0.235349	0.22291	1.05581	0.291057	0.999974	0.235349
Adcy9	1575.38	-0.235145	0.104243	2.25574	0.0240867	0.999974	0.235145
Gm340	84.2507	-0.234957	0.267145	0.87951	0.379125	0.999974	0.234957
Apba3	439.958	-0.234887	0.115119	2.04038	0.0413123	0.999974	0.234887
Cst6	208.341	-0.234677	0.184175	1.2742	0.202592	0.999974	0.234677
Gab3	35.5978	-0.234634	0.33592	0.69848	0.484877	0.999974	0.234634
Aasdh	347.812	-0.234584	0.123128	1.90521	0.0567528	0.999974	0.234584
Kcnab3	1771.38	-0.233824	0.117493	1.99011	0.0465789	0.999974	0.233824
Atg16l2	521.687	-0.23359	0.124001	1.88377	0.0595957	0.999974	0.23359
Gdf10	152.259	-0.233585	0.17724	1.3179	0.187537	0.999974	0.233585
Pkd1	2593.55	-0.233418	0.104994	2.22315	0.0262055	0.999974	0.233418
Ikzf1	178.857	-0.233397	0.173342	1.34645	0.178156	0.999974	0.233397
Etv6	659.225	-0.232125	0.107979	2.14973	0.0315764	0.999974	0.232125
Arhgap45	188.015	-0.231752	0.171062	1.35478	0.175488	0.999974	0.231752
Hbb-bt	215.506	-0.231581	0.193813	1.19487	0.232137	0.999974	0.231581
Spp1	226.01	-0.231113	0.142895	1.61736	0.1058	0.999974	0.231113
Trim65	159.79	-0.231112	0.165221	1.39881	0.161871	0.999974	0.231112
Zfp111	353.165	-0.229718	0.125353	1.83256	0.0668675	0.999974	0.229718
Mlxip	847.734	-0.228783	0.139801	1.63649	0.101737	0.999974	0.228783
Rhbdl3	433.865	-0.228761	0.127193	1.79854	0.0720911	0.999974	0.228761
Rassf4	241.854	-0.227608	0.15666	1.45288	0.146257	0.999974	0.227608
Tmem145	1005.28	-0.227095	0.12621	1.79934	0.0719645	0.999974	0.227095
Gm10226	28.8043	-0.226945	0.3722	0.609738	0.542035	0.999974	0.226945
Camk1g	1003.81	-0.226597	0.0999826	2.26637	0.0234289	0.999974	0.226597
Rspo1	298.543	-0.22617	0.210466	1.07462	0.282546	0.999974	0.22617
Myh7b	219.985	-0.226149	0.18755	1.20581	0.227891	0.999974	0.226149
Adamts20	303.539	-0.22559	0.163373	1.38082	0.167333	0.999974	0.22559
RP23-142A14.4	50.4848	-0.225092	0.298127	0.75502	0.450237	0.999974	0.225092
Hecw2	2742.31	-0.225067	0.0961087	2.34179	0.0191914	0.999974	0.225067
Shq1	170.268	-0.224656	0.185545	1.21079	0.225976	0.999974	0.224656
Gpr161	208.998	-0.224089	0.172401	1.29981	0.193665	0.999974	0.224089
RP24-458M20.2	61.9012	-0.223253	0.254819	0.876123	0.380963	0.999974	0.223253
Nipal4	119.417	-0.222627	0.214664	1.0371	0.299691	0.999974	0.222627
Cdkl3	390.92	-0.222143	0.125677	1.76757	0.0771334	0.999974	0.222143
Plcd4	452.514	-0.22206	0.115213	1.92739	0.0539308	0.999974	0.22206
Tnfaip8l2	60.4833	-0.222047	0.261481	0.849187	0.395777	0.999974	0.222047
Rhebl1	202.841	-0.22178	0.152718	1.45222	0.14644	0.999974	0.22178
Srrm4	1029.03	-0.221396	0.140376	1.57716	0.114758	0.999974	0.221396
RP23-221O14.1	123.534	-0.221084	0.183285	1.20623	0.22773	0.999974	0.221084
Dcc	255.173	-0.221016	0.154014	1.43504	0.151277	0.999974	0.221016
Cfp	99.7013	-0.220818	0.211949	1.04184	0.297484	0.999974	0.220818
Tnfaip6	334.529	-0.220143	0.148666	1.48079	0.138663	0.999974	0.220143
Cd4	66.316	-0.220137	0.739812	0.297558	0.766041	0.999974	0.220137
Gdpd5	690.075	-0.21995	0.0995824	2.20872	0.0271943	0.999974	0.21995
Nuak1	3245.44	-0.219855	0.0986714	2.22815	0.0258706	0.999974	0.219855
Eif2ak4	674.032	-0.219499	0.10789	2.03448	0.0419035	0.999974	0.219499
Dot1l	1477.1	-0.219062	0.109243	2.00527	0.0449341	0.999974	0.219062
Map2k3	369.757	-0.218973	0.128041	1.71018	0.0872332	0.999974	0.218973
Atf7	694.864	-0.218774	0.108569	2.01506	0.0438979	0.999974	0.218774
St7	456.001	-0.218764	0.124545	1.7565	0.0790027	0.999974	0.218764
Mafk	339.761	-0.218403	0.125453	1.74092	0.0816974	0.999974	0.218403
Ccdc134	257.334	-0.216573	0.147334	1.46994	0.141578	0.999974	0.216573
Tlr7	170.103	-0.216438	0.169432	1.27743	0.201451	0.999974	0.216438
Six6os1	541.493	-0.216114	0.140054	1.54308	0.122811	0.999974	0.216114
Chn2	1297.62	-0.216018	0.10221	2.11348	0.03456	0.999974	0.216018
Zkscan4	162.227	-0.215989	0.171426	1.25995	0.207687	0.999974	0.215989
Snx22	154.792	-0.215682	0.170314	1.26638	0.205378	0.999974	0.215682
Zfp688	270.219	-0.215577	0.133508	1.61471	0.106373	0.999974	0.215577
Dcaf4	649.947	-0.21542	0.0970112	2.22057	0.0263802	0.999974	0.21542
Dnajc25	168.958	-0.215376	0.168971	1.27464	0.202438	0.999974	0.215376
Gramd1b	5383.01	-0.21529	0.0937399	2.29668	0.021637	0.999974	0.21529
Ago3	1435.75	-0.215278	0.104657	2.05699	0.0396875	0.999974	0.215278
Cep350	1592.32	-0.214831	0.107341	2.00139	0.04535	0.999974	0.214831
Dus2	372.841	-0.214682	0.130726	1.64223	0.100542	0.999974	0.214682
Plau	131.714	-0.214524	0.208937	1.02674	0.304541	0.999974	0.214524
Kbtbd3	360.306	-0.214369	0.120276	1.78232	0.0746973	0.999974	0.214369
Mtfr1	329.723	-0.214367	0.149708	1.4319	0.152172	0.999974	0.214367
B3galt5	1155.62	-0.213836	0.0939752	2.27545	0.0228788	0.999974	0.213836
Eaf1	644.02	-0.213698	0.0972801	2.19673	0.0280398	0.999974	0.213698
Cdyl2	170.033	-0.213499	0.190642	1.11989	0.262759	0.999974	0.213499
Igsf9b	2626.7	-0.213457	0.246331	0.866545	0.386191	0.999974	0.213457
Pigm	551.942	-0.213451	0.107739	1.98119	0.0475694	0.999974	0.213451
Pcdha12	212.736	-0.213106	0.159785	1.3337	0.182302	0.999974	0.213106
Psrc1	296.52	-0.212982	0.160973	1.32309	0.185806	0.999974	0.212982
Tcof1	797.477	-0.212979	0.101877	2.09055	0.0365684	0.999974	0.212979
Pcnt	890.625	-0.212953	0.110035	1.93532	0.0529506	0.999974	0.212953
Nkain3	94.2708	-0.212909	0.231252	0.920677	0.357219	0.999974	0.212909
Prkx	460.44	-0.212681	0.114767	1.85316	0.0638599	0.999974	0.212681
Plec	4736.46	-0.212388	0.133752	1.58792	0.112305	0.999974	0.212388
Trim39	713.075	-0.212311	0.146446	1.44976	0.147126	0.999974	0.212311
Enthd2	388.59	-0.21227	0.124954	1.69878	0.08936	0.999974	0.21227
C2cd4c	640.293	-0.211779	0.146961	1.44106	0.149567	0.999974	0.211779
Cfap65	144.168	-0.211022	0.194014	1.08766	0.276744	0.999974	0.211022
Ddc	186.791	-0.210967	0.179745	1.1737	0.240513	0.999974	0.210967
Fam234a	426.079	-0.210117	0.119433	1.75929	0.0785286	0.999974	0.210117
Ttc32	101.607	-0.2101	0.266529	0.788282	0.430532	0.999974	0.2101
Klf2	325.366	-0.210039	0.189876	1.10619	0.268645	0.999974	0.210039
Ubr4	5002.11	-0.209428	0.101305	2.0673	0.0387057	0.999974	0.209428
Hspb8	499.321	-0.209092	0.110037	1.9002	0.0574069	0.999974	0.209092
Zmynd8	3289.88	-0.208787	0.103713	2.01311	0.0441026	0.999974	0.208787
Cenpa	119.968	-0.208596	0.203277	1.02617	0.304811	0.999974	0.208596
Plcxd2	4853.73	-0.208584	0.110657	1.88496	0.0594354	0.999974	0.208584
Hspa5	10366.9	-0.208564	0.0957312	2.17864	0.0293583	0.999974	0.208564
Abtb2	390.013	-0.208539	0.116898	1.78394	0.074433	0.999974	0.208539
Fam212a	50.0993	-0.208532	0.295399	0.705932	0.48023	0.999974	0.208532
Tmco4	87.7893	-0.208306	0.223459	0.932187	0.35124	0.999974	0.208306
Hdac4	2090.39	-0.208163	0.105921	1.96526	0.049384	0.999974	0.208163
Zwilch	106.535	-0.208151	0.210082	0.990805	0.321781	0.999974	0.208151
Endog	416.048	-0.208097	0.126781	1.64139	0.100716	0.999974	0.208097
Top1mt	306.151	-0.207731	0.140596	1.4775	0.139542	0.999974	0.207731
Ptpn1	1418.6	-0.207472	0.0873583	2.37496	0.0175508	0.999974	0.207472
Ppp2r1b	534.944	-0.206883	0.113008	1.8307	0.0671455	0.999974	0.206883
Kcnq4	247.162	-0.206594	0.146169	1.41339	0.15754	0.999974	0.206594
Dynlrb2	23.8237	-0.206392	0.420689	0.490606	0.623705	0.999974	0.206392
Per3	1111.28	-0.206364	0.107961	1.91148	0.0559434	0.999974	0.206364
Clk3	1737.29	-0.206031	0.0977564	2.1076	0.0350659	0.999974	0.206031
Ctns	419.983	-0.20603	0.126483	1.62892	0.103331	0.999974	0.20603
Zfp418	115.746	-0.205914	0.20668	0.996294	0.319108	0.999974	0.205914
Daam2	3322.06	-0.205878	0.0873333	2.35738	0.0184045	0.999974	0.205878
Sema4b	499.131	-0.205732	0.120017	1.71419	0.086494	0.999974	0.205732
Slc35g1	141.804	-0.205269	0.183043	1.12143	0.262107	0.999974	0.205269
Col6a2	524.501	-0.205143	0.135017	1.51939	0.128664	0.999974	0.205143
Prdm2	1834.04	-0.2046	0.0987101	2.07274	0.0381967	0.999974	0.2046
Gfod1	5751.9	-0.204533	0.0849339	2.40814	0.016034	0.999974	0.204533
Zfp825	220.559	-0.204413	0.158555	1.28923	0.19732	0.999974	0.204413
Gm35339	80.6285	-0.204304	0.25696	0.79508	0.426567	0.999974	0.204304
Kank3	526.98	-0.20421	0.108607	1.88027	0.0600715	0.999974	0.20421
Cyp11a1	133.666	-0.204189	0.18444	1.10707	0.268262	0.999974	0.204189
Efhc2	62.703	-0.204122	0.279404	0.730564	0.465045	0.999974	0.204122
Cdr2	623.323	-0.203084	0.111754	1.81725	0.0691794	0.999974	0.203084
Kmt2d	2847.67	-0.202305	0.116034	1.74349	0.081248	0.999974	0.202305
E4f1	581.248	-0.201802	0.105037	1.92126	0.0546992	0.999974	0.201802
Carns1	205.23	-0.201509	0.159844	1.26066	0.207431	0.999974	0.201509
Trabd2b	263.247	-0.201324	0.157575	1.27764	0.201377	0.999974	0.201324
RP23-377I11.1	146.35	-0.200663	0.176291	1.13825	0.255016	0.999974	0.200663
Kcnh4	444.587	-0.200511	0.150793	1.32972	0.183612	0.999974	0.200511
Hspb1	137.468	-0.200207	0.24534	0.816039	0.414478	0.999974	0.200207
Gem	61.176	-0.200153	0.256107	0.78152	0.434497	0.999974	0.200153
Zfp101	415.989	-0.200055	0.119361	1.67606	0.0937273	0.999974	0.200055
Plin3	457.84	-0.200011	0.116419	1.71803	0.0857912	0.999974	0.200011
Zfp944	520.2	-0.199918	0.103994	1.92241	0.0545541	0.999974	0.199918
Herc1	5532.94	-0.199914	0.107386	1.86163	0.0626546	0.999974	0.199914
Galnt7	423.707	-0.199633	0.130085	1.53463	0.124875	0.999974	0.199633
RP23-304L22.1	36.9312	-0.199264	0.36898	0.540039	0.58917	0.999974	0.199264
RP24-354K18.1	192.771	-0.198965	0.168339	1.18194	0.237231	0.999974	0.198965
Morc4	99.1363	-0.198607	0.217762	0.912039	0.361748	0.999974	0.198607
Utp20	514.268	-0.198263	0.131174	1.51145	0.130675	0.999974	0.198263
Hps6	252.307	-0.198199	0.146016	1.35738	0.174662	0.999974	0.198199
Fer	562.661	-0.198038	0.108633	1.82301	0.0683026	0.999974	0.198038
RP23-29H5.3	24.8815	-0.197653	0.431362	0.458207	0.646804	0.999974	0.197653
Shb	216.317	-0.197321	0.14808	1.33253	0.182684	0.999974	0.197321
Osbpl6	1927.2	-0.197311	0.0960928	2.05333	0.0400403	0.999974	0.197311
Gli3	369.448	-0.197307	0.150904	1.3075	0.191043	0.999974	0.197307
Map3k19	153.183	-0.196692	0.169776	1.15854	0.246644	0.999974	0.196692
Mbip	443.323	-0.196575	0.115714	1.6988	0.0893563	0.999974	0.196575
Thbs3	236.373	-0.196262	0.165346	1.18698	0.235235	0.999974	0.196262
Nrros	202.608	-0.196246	0.167611	1.17085	0.24166	0.999974	0.196246
Map3k9	1229.06	-0.195993	0.13705	1.43009	0.152693	0.999974	0.195993
Auts2	1993.83	-0.195772	0.109059	1.7951	0.0726375	0.999974	0.195772
Smarcd2	422.313	-0.195474	0.115092	1.69841	0.08943	0.999974	0.195474
Stard13	350.018	-0.195174	0.145181	1.34435	0.178836	0.999974	0.195174
Hcfc2	1483.49	-0.194973	0.0819639	2.37877	0.0173706	0.999974	0.194973
Rai14	475.374	-0.194793	0.126249	1.54292	0.122849	0.999974	0.194793
Elovl6	1838.64	-0.194296	0.087554	2.21916	0.0264759	0.999974	0.194296
Sh3pxd2b	597.066	-0.194289	0.107711	1.8038	0.0712628	0.999974	0.194289
Tinagl1	202.485	-0.193791	0.177345	1.09274	0.274509	0.999974	0.193791
Dcp1b	356.863	-0.193309	0.124274	1.5555	0.119826	0.999974	0.193309
Tenm2	1553.92	-0.193294	0.113232	1.70706	0.0878104	0.999974	0.193294
Fezf2	1153.12	-0.193209	0.116135	1.66366	0.0961807	0.999974	0.193209
Ndor1	241.989	-0.192419	0.144777	1.32907	0.183824	0.999974	0.192419
Tshz2	1118.62	-0.19241	0.114393	1.68201	0.0925676	0.999974	0.19241
Tyk2	400.085	-0.192227	0.129867	1.48019	0.138823	0.999974	0.192227
Crip1	93.9371	-0.192193	0.213667	0.899501	0.368386	0.999974	0.192193
Rpusd3	204.335	-0.192063	0.149951	1.28083	0.200252	0.999974	0.192063
Hist1h2be	115.095	-0.192041	0.229342	0.837355	0.402393	0.999974	0.192041
Zfyve26	554.512	-0.19174	0.126272	1.51848	0.128895	0.999974	0.19174
Rnf122	191.367	-0.191441	0.16324	1.17276	0.240892	0.999974	0.191441
Slc41a3	141.201	-0.19138	0.179643	1.06533	0.286725	0.999974	0.19138
Zfp296	62.4882	-0.191227	0.295919	0.646214	0.518141	0.999974	0.191227
Pqlc1	492.338	-0.19118	0.12002	1.59291	0.11118	0.999974	0.19118
Dhx8	1027.16	-0.191157	0.0981413	1.94778	0.0514418	0.999974	0.191157
Eno3	119.542	-0.190922	0.202437	0.943119	0.34562	0.999974	0.190922
Fzd8	120.621	-0.190821	0.196489	0.971155	0.331471	0.999974	0.190821
Oprd1	638.155	-0.190652	0.147307	1.29425	0.195579	0.999974	0.190652
Zfp882	251.38	-0.190614	0.142087	1.34153	0.179748	0.999974	0.190614
Zfp398	794.541	-0.190421	0.106845	1.78221	0.0747144	0.999974	0.190421
AC158971.1	1273.31	-0.190401	0.0966313	1.97039	0.0487943	0.999974	0.190401
Lhx6	452.181	-0.190381	0.134007	1.42068	0.15541	0.999974	0.190381
Med7	772.927	-0.190269	0.103556	1.83735	0.066158	0.999974	0.190269
Nhlrc3	386.285	-0.190152	0.131136	1.45004	0.147048	0.999974	0.190152
Fgfr1op	611.475	-0.189917	0.129137	1.47066	0.141384	0.999974	0.189917
Gstt2	75.3495	-0.189833	0.268561	0.706851	0.479659	0.999974	0.189833
Trim47	110.438	-0.189737	0.221042	0.858377	0.390684	0.999974	0.189737
Sstr2	810.127	-0.189726	0.0922547	2.05654	0.0397302	0.999974	0.189726
Sertad1	438.531	-0.189324	0.12601	1.50245	0.13298	0.999974	0.189324
Psg16	90.9292	-0.189221	0.244156	0.775002	0.438338	0.999974	0.189221
Gjb6	2238.46	-0.188992	0.0807285	2.34108	0.0192279	0.999974	0.188992
Rrp1b	252.238	-0.188957	0.175187	1.0786	0.280766	0.999974	0.188957
Creb3l2	365.797	-0.188884	0.127751	1.47853	0.139266	0.999974	0.188884
Rgs16	289.693	-0.188852	0.132181	1.42873	0.153081	0.999974	0.188852
Fyco1	1429.21	-0.188673	0.0925297	2.03906	0.0414442	0.999974	0.188673
Ryr2	4925.62	-0.188419	0.134092	1.40514	0.159978	0.999974	0.188419
Trmo	88.3523	-0.188399	0.255247	0.738104	0.460451	0.999974	0.188399
Rfc4	147.408	-0.188395	0.17653	1.06721	0.285876	0.999974	0.188395
Zgpat	1209.48	-0.18833	0.0880318	2.13934	0.032408	0.999974	0.18833
Kmt2c	2649.35	-0.18827	0.111515	1.68828	0.0913571	0.999974	0.18827
Gse1	1806.19	-0.188267	0.117966	1.59594	0.110501	0.999974	0.188267
Rnasek	83.0508	-0.188042	0.235521	0.79841	0.424633	0.999974	0.188042
Sh2b2	134.585	-0.187947	0.18632	1.00873	0.313104	0.999974	0.187947
Sytl5	116.736	-0.187854	0.200395	0.937418	0.348544	0.999974	0.187854
Ormdl2	182.435	-0.187604	0.172244	1.08917	0.276077	0.999974	0.187604
Wdfy2	901.07	-0.187266	0.118864	1.57547	0.115149	0.999974	0.187266
Aifm3	1953.38	-0.187208	0.0925441	2.0229	0.043083	0.999974	0.187208
Sepn1	675.644	-0.18686	0.108103	1.72853	0.0838934	0.999974	0.18686
Nr1d2	6261.9	-0.186733	0.0807815	2.31158	0.0208009	0.999974	0.186733
Mok	209.603	-0.186672	0.163758	1.13992	0.254319	0.999974	0.186672
Prpf3	553.572	-0.186061	0.106999	1.7389	0.0820515	0.999974	0.186061
Pla2g5	124.44	-0.186031	0.201959	0.921129	0.356983	0.999974	0.186031
Ppfia4	1665.26	-0.185937	0.0937636	1.98304	0.0473631	0.999974	0.185937
Rabep2	288.623	-0.185897	0.140342	1.3246	0.185305	0.999974	0.185897
Mcf2	263.735	-0.185868	0.135201	1.37476	0.169207	0.999974	0.185868
Kndc1	2479.46	-0.185525	0.0815705	2.27441	0.0229411	0.999974	0.185525
Trmt13	197.134	-0.185363	0.156278	1.18611	0.235578	0.999974	0.185363
Ksr1	1214.28	-0.185316	0.110793	1.67263	0.0944	0.999974	0.185316
Slc39a13	462.311	-0.185225	0.106676	1.73633	0.0825059	0.999974	0.185225
Fam57b	1636.93	-0.185218	0.118162	1.5675	0.116999	0.999974	0.185218
Cyp39a1	116.733	-0.185131	0.213688	0.866363	0.386291	0.999974	0.185131
Nde1	636.616	-0.185011	0.109314	1.69246	0.0905577	0.999974	0.185011
Ece1	1619.62	-0.184843	0.0948393	1.94901	0.0512944	0.999974	0.184843
Adipor2	2223.24	-0.184829	0.0825684	2.2385	0.0251887	0.999974	0.184829
Foxo6	507.379	-0.184653	0.133148	1.38682	0.165496	0.999974	0.184653
Zfp946	594.178	-0.184533	0.100413	1.83773	0.0661019	0.999974	0.184533
St6gal1	868.158	-0.1843	0.109016	1.69058	0.0909172	0.999974	0.1843
Mdn1	1471.67	-0.184056	0.106133	1.7342	0.0828821	0.999974	0.184056
Shroom4	192.789	-0.183867	0.161047	1.1417	0.253579	0.999974	0.183867
Ggh	554.318	-0.183766	0.131805	1.39422	0.16325	0.999974	0.183766
Pamr1	1333.37	-0.183725	0.0979045	1.87657	0.0605771	0.999974	0.183725
Ybx3	936.161	-0.183504	0.0934026	1.96465	0.0494545	0.999974	0.183504
Igsf11	928.74	-0.183267	0.0900961	2.03413	0.0419389	0.999974	0.183267
Nin	1370.41	-0.182501	0.0998999	1.82684	0.0677234	0.999974	0.182501
Ispd	315.056	-0.182306	0.146754	1.24226	0.214142	0.999974	0.182306
Edc3	862.892	-0.181936	0.0934114	1.94768	0.0514532	0.999974	0.181936
Myrip	2743.39	-0.181602	0.0804254	2.25802	0.0239444	0.999974	0.181602
Il18bp	77.1018	-0.181507	0.260074	0.697904	0.485237	0.999974	0.181507
Zfp11	244.282	-0.181461	0.136727	1.32718	0.184449	0.999974	0.181461
Ddb2	359.895	-0.181457	0.143696	1.26279	0.206666	0.999974	0.181457
Sbno2	402.752	-0.181438	0.144105	1.25906	0.208008	0.999974	0.181438
Golgb1	2501.64	-0.181398	0.10712	1.69341	0.0903777	0.999974	0.181398
Ank1	1791.08	-0.181386	0.114427	1.58517	0.112928	0.999974	0.181386
Zswim4	511.295	-0.181379	0.106649	1.70071	0.0889978	0.999974	0.181379
Pcdhb16	219.493	-0.181067	0.15055	1.2027	0.229091	0.999974	0.181067
Ascc2	597.406	-0.180833	0.126419	1.43042	0.152595	0.999974	0.180833
Gpr68	349.662	-0.180702	0.132627	1.36249	0.173044	0.999974	0.180702
Zmat4	1835.93	-0.180686	0.0957098	1.88785	0.0590455	0.999974	0.180686
Mrto4	998.069	-0.18039	0.0997852	1.80779	0.0706397	0.999974	0.18039
Rhno1	303.737	-0.180388	0.136434	1.32217	0.186112	0.999974	0.180388
Sfswap	1528.7	-0.180204	0.0927901	1.94206	0.0521296	0.999974	0.180204
Dnajc3	2338.29	-0.180038	0.0779133	2.31074	0.0208471	0.999974	0.180038
Lyar	333.078	-0.179889	0.133657	1.3459	0.178335	0.999974	0.179889
Cdh20	660.218	-0.179793	0.0943197	1.90621	0.0566234	0.999974	0.179793
Dpf1	1684.57	-0.17966	0.0756321	2.37544	0.0175281	0.999974	0.17966
Scrt1	6516.96	-0.179656	0.105417	1.70425	0.0883353	0.999974	0.179656
Arid5b	1073.76	-0.179456	0.106968	1.67766	0.0934141	0.999974	0.179456
Nr1d1	3707.84	-0.179243	0.103577	1.73053	0.0835356	0.999974	0.179243
Bmp4	117.8	-0.179151	0.199491	0.898043	0.369163	0.999974	0.179151
Rerg	207.864	-0.178778	0.180936	0.988075	0.323116	0.999974	0.178778
Runx2	214.494	-0.178774	0.194007	0.921482	0.356799	0.999974	0.178774
Efcab10	81.6847	-0.178762	0.254482	0.702455	0.482396	0.999974	0.178762
Anks6	263.499	-0.178757	0.151725	1.17816	0.238731	0.999974	0.178757
Masp1	602.845	-0.178746	0.102598	1.74219	0.0814744	0.999974	0.178746
Ttll3	145.082	-0.178456	0.215038	0.829885	0.406604	0.999974	0.178456
Rbpms2	59.2989	-0.178378	0.278789	0.639832	0.522282	0.999974	0.178378
Bicd2	2385.55	-0.178325	0.0942495	1.89206	0.0584835	0.999974	0.178325
Xndc1	180.14	-0.178306	0.176851	1.00823	0.313346	0.999974	0.178306
Rec8	69.9111	-0.178203	0.245887	0.724737	0.468613	0.999974	0.178203
Fancm	418.831	-0.17815	0.139448	1.27754	0.201412	0.999974	0.17815
Crtc2	536.715	-0.178053	0.121903	1.46061	0.144122	0.999974	0.178053
Hus1	567.138	-0.178044	0.107534	1.6557	0.0977816	0.999974	0.178044
Paxbp1	1075.79	-0.178008	0.101615	1.75179	0.0798099	0.999974	0.178008
Vps13d	3277.05	-0.177951	0.0919345	1.93563	0.0529127	0.999974	0.177951
Nktr	2665.45	-0.177626	0.126515	1.40399	0.160321	0.999974	0.177626
Myo1e	519.443	-0.177438	0.128416	1.38174	0.167052	0.999974	0.177438
Abcc8	689.76	-0.1774	0.119622	1.48301	0.138073	0.999974	0.1774
Jade2	2215.37	-0.177385	0.109458	1.62058	0.105108	0.999974	0.177385
Metrnl	257.904	-0.177254	0.150764	1.17571	0.239712	0.999974	0.177254
Arhgap22	162.732	-0.177128	0.183567	0.964921	0.334585	0.999974	0.177128
Ppp1r16b	7064.81	-0.177116	0.0783324	2.26108	0.0237541	0.999974	0.177116
RP23-284L6.7	1024.34	-0.177058	0.102814	1.72212	0.085047	0.999974	0.177058
Xylb	189.293	-0.176961	0.160598	1.10188	0.270513	0.999974	0.176961
Szt2	1041.24	-0.176668	0.122535	1.44178	0.149364	0.999974	0.176668
Zfp579	379.538	-0.176638	0.143618	1.22992	0.218728	0.999974	0.176638
Zfp568	92.7525	-0.176256	0.22826	0.77217	0.440014	0.999974	0.176256
Zfand4	190.155	-0.176159	0.154025	1.14371	0.252745	0.999974	0.176159
Atg4a	172.46	-0.175934	0.164035	1.07254	0.283476	0.999974	0.175934
Plekhh2	241.771	-0.175904	0.145533	1.20869	0.226783	0.999974	0.175904
Zfhx2	1633.15	-0.17552	0.138282	1.26929	0.204338	0.999974	0.17552
Osbp2	3019.07	-0.175375	0.0895562	1.95826	0.0501993	0.999974	0.175375
Adora2b	131.707	-0.175268	0.185613	0.944266	0.345034	0.999974	0.175268
Aff1	608.086	-0.175237	0.104342	1.67946	0.0930631	0.999974	0.175237
Ccdc96	48.4877	-0.174999	0.30736	0.56936	0.569112	0.999974	0.174999
Pcolce2	113.959	-0.174943	0.229346	0.762792	0.445588	0.999974	0.174943
Smim8	562.048	-0.17489	0.13556	1.29013	0.197006	0.999974	0.17489
Acot3	100.029	-0.174793	0.204074	0.856518	0.391711	0.999974	0.174793
RP23-243E17.1	3776.2	-0.174778	0.101029	1.72998	0.0836334	0.999974	0.174778
Sipa1l2	1733.89	-0.174533	0.096233	1.81365	0.0697315	0.999974	0.174533
Snrnp48	620.057	-0.174394	0.131094	1.3303	0.183419	0.999974	0.174394
Samhd1	407.826	-0.174287	0.119027	1.46426	0.143124	0.999974	0.174287
Mrps35	728.942	-0.174015	0.0980835	1.77415	0.076038	0.999974	0.174015
Eln	167.446	-0.173838	0.173875	0.999787	0.317414	0.999974	0.173838
Yeats2	779.043	-0.173724	0.111929	1.55209	0.120641	0.999974	0.173724
Tmem215	647.009	-0.173709	0.126857	1.36933	0.170896	0.999974	0.173709
Zdhhc1	864.501	-0.173648	0.0881964	1.96887	0.0489676	0.999974	0.173648
Raver2	668.666	-0.173442	0.107657	1.61106	0.107166	0.999974	0.173442
Satb1	4705.9	-0.173393	0.0880327	1.96964	0.0488791	0.999974	0.173393
Fam84b	386.915	-0.173361	0.122081	1.42005	0.155593	0.999974	0.173361
Pmm2	470.326	-0.173267	0.11226	1.54345	0.122722	0.999974	0.173267
Lims2	338.355	-0.173128	0.126973	1.3635	0.172725	0.999974	0.173128
Adgra1	1843.45	-0.17296	0.100044	1.72883	0.0838389	0.999974	0.17296
Slc24a2	18267.8	-0.172935	0.105642	1.63699	0.101632	0.999974	0.172935
Chrna4	1214.02	-0.172781	0.102217	1.69033	0.0909649	0.999974	0.172781
Slc36a1	2581.32	-0.172504	0.0935726	1.84354	0.0652508	0.999974	0.172504
Tatdn1	366.764	-0.172462	0.122888	1.40341	0.160495	0.999974	0.172462
Sptb	5036.63	-0.172282	0.097438	1.76812	0.0770413	0.999974	0.172282
Clec5a	87.7106	-0.172075	0.219553	0.783753	0.433185	0.999974	0.172075
Rab37	47.5841	-0.172049	0.335173	0.513313	0.607732	0.999974	0.172049
Ryr3	659.603	-0.171823	0.112273	1.53041	0.125915	0.999974	0.171823
Ccdc153	51.7293	-0.17178	0.419667	0.409325	0.682301	0.999974	0.17178
Ncor2	3697.54	-0.171412	0.102408	1.67381	0.0941673	0.999974	0.171412
Dock8	136.619	-0.171401	0.179058	0.957234	0.338449	0.999974	0.171401
B3galnt2	468.553	-0.171176	0.1122	1.52563	0.127102	0.999974	0.171176
Sh2b3	676.448	-0.171042	0.109456	1.56266	0.118132	0.999974	0.171042
Fam193b	1631.53	-0.170792	0.125019	1.36613	0.171899	0.999974	0.170792
Sfrp2	39.0194	-0.170771	0.32253	0.529474	0.596477	0.999974	0.170771
Adamtsl4	186.199	-0.170723	0.185539	0.920143	0.357498	0.999974	0.170723
Slc9a3r2	993.239	-0.170435	0.0948586	1.79673	0.0723787	0.999974	0.170435
RP23-124N11.3	16.4861	-0.170408	0.475494	0.358381	0.720058	0.999974	0.170408
Hif1an	1277.07	-0.170302	0.0911531	1.86831	0.0617186	0.999974	0.170302
Sap30	227.59	-0.170138	0.151824	1.12063	0.262446	0.999974	0.170138
Inpp5j	1434.62	-0.170099	0.088759	1.91642	0.0553117	0.999974	0.170099
Trpm3	1002.82	-0.170041	0.0984068	1.72794	0.0839992	0.999974	0.170041
Edem1	745.848	-0.170035	0.0968489	1.75568	0.0791439	0.999974	0.170035
Fam107a	18236	-0.169994	0.0734662	2.31391	0.0206728	0.999974	0.169994
Jdp2	1374.04	-0.169974	0.0918237	1.85109	0.0641568	0.999974	0.169974
Phka1	768.804	-0.169934	0.0936124	1.8153	0.0694784	0.999974	0.169934
Thrsp	740.809	-0.169815	0.104977	1.61764	0.105739	0.999974	0.169815
Kdm3a	1518.38	-0.1697	0.085552	1.98359	0.0473011	0.999974	0.1697
Gpr153	921.618	-0.169355	0.133902	1.26476	0.205957	0.999974	0.169355
Celsr3	2064.19	-0.169344	0.133961	1.26413	0.206182	0.999974	0.169344
Dennd4b	1565.08	-0.169315	0.0851502	1.98843	0.0467642	0.999974	0.169315
Cmtm3	271.776	-0.168689	0.159302	1.05892	0.289635	0.999974	0.168689
Trank1	8663.65	-0.168572	0.22188	0.759744	0.447408	0.999974	0.168572
Lrrfip1	1204.19	-0.168398	0.0929933	1.81087	0.0701617	0.999974	0.168398
Uba6	936.048	-0.168175	0.0982937	1.71094	0.0870921	0.999974	0.168175
Col4a1	1221.42	-0.168011	0.113832	1.47595	0.139957	0.999974	0.168011
Mtm1	208.166	-0.167793	0.154321	1.0873	0.276902	0.999974	0.167793
Atg4d	942.225	-0.167652	0.0970106	1.72818	0.0839557	0.999974	0.167652
Ttf1	335.136	-0.167404	0.121183	1.38142	0.167151	0.999974	0.167404
Wdyhv1	541.905	-0.167234	0.103974	1.60843	0.107742	0.999974	0.167234
Flnb	1266.01	-0.167225	0.113488	1.47351	0.140613	0.999974	0.167225
Kcna1	2387.79	-0.167218	0.107826	1.55081	0.120946	0.999974	0.167218
Dst	10082.9	-0.167152	0.103406	1.61647	0.105992	0.999974	0.167152
Ralgds	2607.79	-0.167055	0.0751016	2.22438	0.0261226	0.999974	0.167055
Mvk	630.261	-0.167031	0.103083	1.62035	0.105156	0.999974	0.167031
Chd9	1913.66	-0.1669	0.0902791	1.84872	0.0644986	0.999974	0.1669
Kcnh5	877.886	-0.166706	0.136967	1.21712	0.223557	0.999974	0.166706
Ncoa3	1358.6	-0.166656	0.108572	1.53498	0.124789	0.999974	0.166656
Mtmr10	830.677	-0.166518	0.0981463	1.69663	0.0897658	0.999974	0.166518
Fiz1	538.353	-0.165975	0.109303	1.51849	0.128891	0.999974	0.165975
Polr2h	607.723	-0.165878	0.113196	1.46541	0.142809	0.999974	0.165878
Htr1b	448.753	-0.165846	0.142938	1.16026	0.245942	0.999974	0.165846
Rspo3	491.151	-0.165685	0.113164	1.46412	0.143161	0.999974	0.165685
Crat	1278.21	-0.165663	0.080872	2.04846	0.040515	0.999974	0.165663
Zfp692	441.482	-0.165648	0.135966	1.21831	0.223108	0.999974	0.165648
Shc2	1225.08	-0.165467	0.0981603	1.68569	0.0918564	0.999974	0.165467
Elfn2	4515.07	-0.165335	0.0981405	1.68468	0.0920512	0.999974	0.165335
Nudt22	159.128	-0.165231	0.183737	0.899282	0.368502	0.999974	0.165231
Mei1	137.069	-0.165221	0.201941	0.818164	0.413264	0.999974	0.165221
Rfx4	429.9	-0.165217	0.119955	1.37733	0.168411	0.999974	0.165217
Efna5	875.167	-0.164766	0.152118	1.08315	0.278742	0.999974	0.164766
Zfp219	857.57	-0.164597	0.090882	1.81111	0.0701242	0.999974	0.164597
Sgsm1	2557.24	-0.164557	0.100945	1.63016	0.103067	0.999974	0.164557
Pnpla2	488.582	-0.164199	0.126553	1.29747	0.194469	0.999974	0.164199
Samd4b	2438.87	-0.16408	0.0862768	1.90179	0.0571991	0.999974	0.16408
Folh1	213.669	-0.163988	0.145886	1.12409	0.260977	0.999974	0.163988
Zmym6	960.399	-0.163986	0.123003	1.33319	0.182471	0.999974	0.163986
Ankhd1	1690.67	-0.163969	0.0913581	1.7948	0.0726858	0.999974	0.163969
Kcns1	668.279	-0.163631	0.119552	1.3687	0.171092	0.999974	0.163631
Proser2	132.535	-0.163488	0.212852	0.768086	0.442436	0.999974	0.163488
Pdgfb	974.281	-0.163484	0.103363	1.58165	0.113729	0.999974	0.163484
Gata2	121.673	-0.163396	0.199477	0.819119	0.412719	0.999974	0.163396
Zhx3	1884.33	-0.163203	0.0850085	1.91985	0.0548772	0.999974	0.163203
Flt3	188.086	-0.163177	0.16242	1.00466	0.315061	0.999974	0.163177
Serpinb8	535.88	-0.163071	0.110438	1.47659	0.139786	0.999974	0.163071
Rab26	1096.08	-0.163054	0.0891782	1.82841	0.0674884	0.999974	0.163054
Mmaa	623.865	-0.162728	0.0999553	1.62801	0.103522	0.999974	0.162728
Prss16	40.873	-0.162679	0.336426	0.483551	0.628705	0.999974	0.162679
RP23-185A18.11	295.768	-0.162678	0.153818	1.0576	0.290237	0.999974	0.162678
Rpe65	69.0537	-0.162556	0.28584	0.568695	0.569563	0.999974	0.162556
Zcchc14	2404.86	-0.162379	0.0848707	1.91325	0.0557164	0.999974	0.162379
Tmem202	78.7701	-0.162273	0.236168	0.68711	0.492013	0.999974	0.162273
Taf4	607.202	-0.16225	0.108954	1.48917	0.136443	0.999974	0.16225
Kcns3	259.431	-0.162241	0.136124	1.19186	0.233315	0.999974	0.162241
Spsb1	667.061	-0.162221	0.100636	1.61195	0.106972	0.999974	0.162221
Lipa	740.267	-0.161973	0.125048	1.29528	0.195222	0.999974	0.161973
Pir	233.672	-0.161946	0.146744	1.1036	0.269768	0.999974	0.161946
C1qtnf1	94.0346	-0.161543	0.217079	0.744168	0.456775	0.999974	0.161543
Hspa1b	142.451	-0.161443	0.192025	0.840737	0.400495	0.999974	0.161443
Mettl2	439.037	-0.161424	0.119196	1.35427	0.175649	0.999974	0.161424
Grhl3	36.5641	-0.16138	0.32556	0.4957	0.620106	0.999974	0.16138
Ucp2	573.674	-0.161332	0.107902	1.49518	0.134868	0.999974	0.161332
Atg2b	1341.68	-0.16123	0.0975049	1.65356	0.0982173	0.999974	0.16123
Mis12	784.258	-0.161044	0.0972821	1.65544	0.097836	0.999974	0.161044
Vcl	933.659	-0.160992	0.101724	1.58264	0.113504	0.999974	0.160992
Ncapg2	201.898	-0.16096	0.176053	0.914271	0.360575	0.999974	0.16096
Dagla	3447.71	-0.160841	0.108775	1.47866	0.13923	0.999974	0.160841
Bhlhe41	1335.95	-0.160711	0.0817349	1.96625	0.04927	0.999974	0.160711
Agpat9	139.676	-0.160498	0.199864	0.803037	0.421954	0.999974	0.160498
Arnt	793.778	-0.16048	0.111028	1.4454	0.148346	0.999974	0.16048
Zbtb7b	553.79	-0.16034	0.11906	1.34672	0.17807	0.999974	0.16034
Zfp493	184.818	-0.16027	0.160302	0.999803	0.317406	0.999974	0.16027
Unc79	1653.99	-0.160253	0.0972499	1.64785	0.0993834	0.999974	0.160253
Grik3	2558.2	-0.160052	0.112557	1.42197	0.155034	0.999974	0.160052
Cnot10	1522.45	-0.160025	0.0796372	2.00942	0.0444922	0.999974	0.160025
Smg1	4708.68	-0.159934	0.0877689	1.82222	0.0684219	0.999974	0.159934
Dgki	873.211	-0.159823	0.126597	1.26246	0.206783	0.999974	0.159823
Hivep1	3340.46	-0.159821	0.104058	1.53589	0.124567	0.999974	0.159821
Tbc1d2b	463.172	-0.159778	0.120508	1.32587	0.184883	0.999974	0.159778
Pusl1	543.447	-0.159658	0.11816	1.3512	0.17663	0.999974	0.159658
Arhgap31	1028.37	-0.159613	0.0989848	1.61249	0.106854	0.999974	0.159613
Cstb	748.376	-0.159478	0.11913	1.33869	0.180673	0.999974	0.159478
Ly6g6e	43.175	-0.159382	0.301828	0.528055	0.597461	0.999974	0.159382
Pnpla7	365.384	-0.159322	0.12621	1.26236	0.206819	0.999974	0.159322
Rfxank	396.607	-0.159259	0.116331	1.36902	0.170994	0.999974	0.159259
Lsg1	480.057	-0.159234	0.12083	1.31784	0.187558	0.999974	0.159234
Luzp1	3253.78	-0.159201	0.0884534	1.79983	0.071888	0.999974	0.159201
Tspan17	1103.05	-0.159123	0.0920371	1.72891	0.083826	0.999974	0.159123
Rere	2875.43	-0.159104	0.104493	1.52263	0.12785	0.999974	0.159104
Irf8	155.012	-0.159062	0.174964	0.909113	0.36329	0.999974	0.159062
Gls2	797.735	-0.159019	0.0926431	1.71647	0.0860756	0.999974	0.159019
Kif26b	362.09	-0.158805	0.124706	1.27343	0.202864	0.999974	0.158805
Pxdc1	150.963	-0.158669	0.17037	0.931319	0.351688	0.999974	0.158669
Pdp1	7888.01	-0.158429	0.0690412	2.2947	0.0217506	0.999974	0.158429
Midn	1916.39	-0.158278	0.101077	1.56592	0.117368	0.999974	0.158278
Mknk2	1073.12	-0.158261	0.0868318	1.82262	0.068361	0.999974	0.158261
St5	427.802	-0.158247	0.120577	1.31241	0.189381	0.999974	0.158247
Pvalb	2001.43	-0.158234	0.102564	1.54279	0.122882	0.999974	0.158234
Tatdn3	277.62	-0.158178	0.184028	0.85953	0.390048	0.999974	0.158178
Pitpnc1	2792.24	-0.158026	0.0785654	2.01139	0.044284	0.999974	0.158026
Igfn1	354.915	-0.157944	0.329819	0.478881	0.632023	0.999974	0.157944
Tctn3	630.033	-0.157759	0.120914	1.30472	0.191987	0.999974	0.157759
Mast2	4980.45	-0.157758	0.086957	1.8142	0.0696462	0.999974	0.157758
Cib1	365.801	-0.157662	0.131778	1.19643	0.231531	0.999974	0.157662
Birc6	3423.32	-0.157641	0.0929709	1.69559	0.0899636	0.999974	0.157641
Focad	868.51	-0.157588	0.096682	1.62996	0.10311	0.999974	0.157588
Gpr22	2216.88	-0.157187	0.0800603	1.96336	0.0496047	0.999974	0.157187
Gtf2ird1	534.934	-0.156837	0.116922	1.34138	0.179797	0.999974	0.156837
Zc3h11a	316.578	-0.156783	0.125827	1.24602	0.212758	0.999974	0.156783
Teddm2	104.274	-0.156747	0.234174	0.669361	0.503265	0.999974	0.156747
Tns2	587.824	-0.156733	0.115529	1.35665	0.174893	0.999974	0.156733
Entpd7	381.499	-0.156683	0.159546	0.982053	0.326074	0.999974	0.156683
Fam129b	1271.02	-0.156672	0.0876441	1.78759	0.0738416	0.999974	0.156672
Xkr7	86.6542	-0.15666	0.239212	0.654898	0.512534	0.999974	0.15666
Spns2	1436.02	-0.156647	0.0830294	1.88664	0.0592087	0.999974	0.156647
Med31	469.043	-0.156565	0.121221	1.29157	0.196506	0.999974	0.156565
Hdac7	631.067	-0.15651	0.134144	1.16673	0.24332	0.999974	0.15651
Cntn2	4037.71	-0.156472	0.084162	1.85918	0.0630023	0.999974	0.156472
Frmd6	1390.46	-0.156439	0.117063	1.33637	0.18143	0.999974	0.156439
Lcat	605.535	-0.156195	0.117444	1.32996	0.183533	0.999974	0.156195
Ankrd11	6474.32	-0.156105	0.0948576	1.64567	0.0998312	0.999974	0.156105
Adcy1	35870	-0.155994	0.0988096	1.57873	0.114398	0.999974	0.155994
Smurf1	1667.52	-0.155705	0.0932817	1.66919	0.0950798	0.999974	0.155705
Rassf2	2905.9	-0.155607	0.0687438	2.26358	0.0236001	0.999974	0.155607
Miip	318.574	-0.155583	0.132697	1.17246	0.241011	0.999974	0.155583
Prss23	973.791	-0.15545	0.0911021	1.70632	0.0879481	0.999974	0.15545
Camkk1	3962.67	-0.15534	0.068347	2.27281	0.0230376	0.999974	0.15534
Ubb	13048.4	-0.155223	0.0695275	2.23255	0.0255789	0.999974	0.155223
Porcn	1459.41	-0.155204	0.0774018	2.00517	0.0449449	0.999974	0.155204
RP23-349D13.3	1658.36	-0.155018	0.105439	1.47022	0.141501	0.999974	0.155018
Phpt1	427.774	-0.154977	0.13375	1.15871	0.246575	0.999974	0.154977
Zscan26	2333.64	-0.154943	0.0773692	2.00265	0.0452154	0.999974	0.154943
Ahctf1	1540.68	-0.154734	0.0895427	1.72805	0.083979	0.999974	0.154734
Nup62	730.031	-0.154463	0.0973607	1.58651	0.112624	0.999974	0.154463
Plxna1	2951.91	-0.154444	0.102828	1.50196	0.133108	0.999974	0.154444
Sec24a	621.784	-0.154405	0.118401	1.30409	0.192204	0.999974	0.154405
Pde4d	1387.58	-0.154303	0.104279	1.47972	0.138949	0.999974	0.154303
Csrp2	109.632	-0.153997	0.205763	0.74842	0.454207	0.999974	0.153997
Smc2	344.87	-0.153956	0.141686	1.0866	0.277212	0.999974	0.153956
Lhfpl5	80.8704	-0.153922	0.231833	0.663937	0.50673	0.999974	0.153922
Gmip	193.781	-0.153898	0.174775	0.880547	0.378563	0.999974	0.153898
Mcm8	165.346	-0.153854	0.168663	0.912197	0.361665	0.999974	0.153854
Myo16	1001.88	-0.153691	0.116431	1.32002	0.186829	0.999974	0.153691
Eif2b4	881.502	-0.15363	0.0965352	1.59143	0.111512	0.999974	0.15363
Zfp791	222.858	-0.153587	0.156265	0.982859	0.325677	0.999974	0.153587
Alox12b	150.09	-0.153582	0.173429	0.885562	0.375854	0.999974	0.153582
Dnajc1	564.427	-0.153487	0.10154	1.51158	0.13064	0.999974	0.153487
Athl1	170.755	-0.153359	0.180676	0.848807	0.395989	0.999974	0.153359
Lrp1	8171.67	-0.153355	0.130694	1.17339	0.240641	0.999974	0.153355
Mtrf1l	207.708	-0.153171	0.167639	0.913694	0.360877	0.999974	0.153171
Zcwpw1	194.059	-0.15306	0.155494	0.984345	0.324946	0.999974	0.15306
Sh3tc1	63.5157	-0.153014	0.292289	0.523502	0.600625	0.999974	0.153014
Diablo	199.627	-0.153001	0.17778	0.860618	0.389448	0.999974	0.153001
Rad51ap2	76.9337	-0.152835	0.238476	0.640883	0.521599	0.999974	0.152835
Pald1	390.805	-0.152778	0.126316	1.20949	0.226474	0.999974	0.152778
Zfp420	700.441	-0.152715	0.0945463	1.61523	0.10626	0.999974	0.152715
Pcgf2	477.962	-0.152616	0.123504	1.23572	0.216563	0.999974	0.152616
Cenpl	57.0992	-0.152565	0.276161	0.552451	0.58064	0.999974	0.152565
Myh9	2181.15	-0.152558	0.119875	1.27264	0.203144	0.999974	0.152558
Osmr	118.802	-0.152531	0.192836	0.790989	0.42895	0.999974	0.152531
Mbd6	701.08	-0.152398	0.136814	1.1139	0.26532	0.999974	0.152398
Plekhg5	2211.76	-0.152248	0.0896803	1.69767	0.0895692	0.999974	0.152248
Klhl29	2043.28	-0.152109	0.10465	1.4535	0.146086	0.999974	0.152109
Cdc25b	422.243	-0.151992	0.117412	1.29451	0.195488	0.999974	0.151992
Fam199x	503.196	-0.151863	0.138006	1.10041	0.271152	0.999974	0.151863
Zfp68	1549.37	-0.151853	0.0925621	1.64055	0.100891	0.999974	0.151853
Tpmt	414.22	-0.151691	0.122888	1.23438	0.21706	0.999974	0.151691
Rpgrip1l	978.194	-0.151513	0.0916422	1.65331	0.0982674	0.999974	0.151513
RP23-331D17.4	44.6716	-0.151462	0.311429	0.486344	0.626724	0.999974	0.151462
Fastkd3	394.342	-0.151386	0.122841	1.23238	0.217806	0.999974	0.151386
Cep70	448.783	-0.151157	0.12623	1.19748	0.231121	0.999974	0.151157
Nhsl1	947.415	-0.151151	0.0855829	1.76613	0.0773732	0.999974	0.151151
Fn3k	945.601	-0.151113	0.0873024	1.73092	0.0834665	0.999974	0.151113
Dync1h1	11530.8	-0.15095	0.113598	1.32881	0.183911	0.999974	0.15095
Clec18a	109.187	-0.150891	0.232188	0.649864	0.51578	0.999974	0.150891
AC126938.1	8970.05	-0.15089	0.112076	1.34632	0.178199	0.999974	0.15089
Nfic	4922.88	-0.150862	0.104743	1.4403	0.149782	0.999974	0.150862
Klf5	419.472	-0.150725	0.126312	1.19327	0.232762	0.999974	0.150725
Gkap1	403.897	-0.150689	0.123704	1.21814	0.22317	0.999974	0.150689
Lrrc8c	1094.25	-0.150649	0.102372	1.47159	0.141132	0.999974	0.150649
Wdr46	247.336	-0.150597	0.14032	1.07324	0.283163	0.999974	0.150597
Hs3st4	2474.04	-0.15056	0.0898482	1.67571	0.0937949	0.999974	0.15056
Rora	3146.75	-0.150513	0.117092	1.28543	0.198642	0.999974	0.150513
Iqsec1	9928.95	-0.150138	0.0920508	1.63103	0.102884	0.999974	0.150138
Itga7	347.198	-0.150016	0.125191	1.1983	0.230801	0.999974	0.150016
Taf5	257.351	-0.149936	0.145174	1.0328	0.301699	0.999974	0.149936
Ephb3	907.64	-0.149742	0.100124	1.49558	0.134764	0.999974	0.149742
Dusp14	1949.65	-0.149445	0.0788933	1.89427	0.0581896	0.999974	0.149445
Grm4	675.862	-0.149285	0.119147	1.25295	0.210224	0.999974	0.149285
Adora1	7663.05	-0.1491	0.0869586	1.71461	0.0864166	0.999974	0.1491
Nphp4	353.993	-0.149068	0.126972	1.17403	0.240385	0.999974	0.149068
Tmem132d	1758.59	-0.149046	0.114203	1.30509	0.191862	0.999974	0.149046
Spen	2031.14	-0.14898	0.109594	1.35938	0.174026	0.999974	0.14898
Arl4d	674.284	-0.148855	0.141023	1.05554	0.291179	0.999974	0.148855
Tmem170	173.878	-0.148854	0.162959	0.913442	0.36101	0.999974	0.148854
Stk17b	537.333	-0.14883	0.115921	1.2839	0.199179	0.999974	0.14883
Nfkbid	44.1764	-0.148617	0.301265	0.49331	0.621794	0.999974	0.148617
Nav3	3830.96	-0.148612	0.10133	1.46661	0.142482	0.999974	0.148612
Slc25a37	1129.83	-0.148599	0.11436	1.2994	0.193807	0.999974	0.148599
Grip2	661.4	-0.14856	0.119769	1.24038	0.214833	0.999974	0.14856
Syt14	678.07	-0.148532	0.118312	1.25543	0.209322	0.999974	0.148532
Abcc10	198.714	-0.148498	0.173634	0.855233	0.392422	0.999974	0.148498
Tmem161a	551.622	-0.148404	0.102998	1.44085	0.149627	0.999974	0.148404
Ift122	1022.64	-0.14839	0.0889109	1.66898	0.0951215	0.999974	0.14839
Dcaf12	1742.22	-0.148379	0.0772418	1.92096	0.0547363	0.999974	0.148379
Spa17	77.7273	-0.148213	0.245483	0.603761	0.546003	0.999974	0.148213
E2f1	542.852	-0.148157	0.107137	1.38287	0.166705	0.999974	0.148157
Slc6a9	1116.12	-0.147995	0.0995609	1.48647	0.137154	0.999974	0.147995
Appl1	3671.73	-0.147882	0.26451	0.559079	0.576108	0.999974	0.147882
Amer1	305.637	-0.147873	0.157798	0.937104	0.348705	0.999974	0.147873
Smad3	1676.59	-0.147836	0.0980656	1.50752	0.131678	0.999974	0.147836
RP23-312H15.5	150.06	-0.147831	0.171532	0.861828	0.388782	0.999974	0.147831
Zufsp	340.303	-0.147775	0.124034	1.19141	0.233493	0.999974	0.147775
2810403A07Rik	1595.44	-0.147768	0.0802865	1.84051	0.065693	0.999974	0.147768
Chuk	1208.13	-0.147693	0.125949	1.17264	0.24094	0.999974	0.147693
Ppp1r3g	403.134	-0.147627	0.131508	1.12257	0.261621	0.999974	0.147627
Zfp629	772.164	-0.147516	0.0988503	1.49232	0.135615	0.999974	0.147516
Ccdc59	876.449	-0.147449	0.0961641	1.53331	0.1252	0.999974	0.147449
Ankrd13a	1135.4	-0.147421	0.083586	1.7637	0.0777818	0.999974	0.147421
Arhgap12	1361.22	-0.147398	0.0814435	1.80983	0.0703229	0.999974	0.147398
Pcgf1	299.398	-0.147352	0.136183	1.08201	0.279249	0.999974	0.147352
RP24-87L14.1	666.015	-0.147336	0.102808	1.43312	0.151825	0.999974	0.147336
RP23-180L12.1	4409.07	-0.147313	0.0734856	2.00465	0.0450008	0.999974	0.147313
Dlc1	2260.72	-0.147193	0.0942478	1.56177	0.118342	0.999974	0.147193
Pde3b	435.215	-0.147041	0.123977	1.18604	0.235607	0.999974	0.147041
Lurap1l	486.893	-0.147041	0.127775	1.15079	0.24982	0.999974	0.147041
Inpp5e	737.922	-0.146998	0.0950952	1.5458	0.122152	0.999974	0.146998
Slf2	1983.88	-0.146936	0.0855993	1.71655	0.0860609	0.999974	0.146936
Lrrtm2	4043.64	-0.146787	0.0675464	2.17312	0.029771	0.999974	0.146787
Fam214a	964.614	-0.146743	0.0934468	1.57034	0.116337	0.999974	0.146743
Nkx2-2	154.748	-0.146688	0.193717	0.757227	0.448914	0.999974	0.146688
Paox	183.921	-0.146466	0.155525	0.941751	0.34632	0.999974	0.146466
Lrp8	2061.64	-0.146438	0.104412	1.4025	0.160765	0.999974	0.146438
Dhfr	174.352	-0.146393	0.173515	0.843691	0.398842	0.999974	0.146393
Arhgef3	2526.01	-0.146177	0.0735291	1.98801	0.0468106	0.999974	0.146177
Nup188	547.912	-0.146109	0.112936	1.29374	0.195755	0.999974	0.146109
Bdp1	1259.79	-0.146089	0.132868	1.0995	0.271548	0.999974	0.146089
Asap2	1479.44	-0.146023	0.110422	1.32241	0.186033	0.999974	0.146023
Camkmt	157.713	-0.145804	0.165895	0.878895	0.379458	0.999974	0.145804
RP23-200C3.1	491.848	-0.145796	0.110914	1.31449	0.188681	0.999974	0.145796
Ddi2	1635.98	-0.145764	0.100307	1.45317	0.146177	0.999974	0.145764
AC092855.1	91.4755	-0.145692	0.277811	0.524429	0.59998	0.999974	0.145692
Slfn5	281.126	-0.145567	0.141835	1.02631	0.304744	0.999974	0.145567
Rims3	7488.99	-0.145545	0.106056	1.37233	0.169961	0.999974	0.145545
Hps4	419.15	-0.14549	0.138342	1.05167	0.292952	0.999974	0.14549
Bcar1	1321.37	-0.145435	0.0881749	1.64939	0.0990674	0.999974	0.145435
Mthfr	761.699	-0.145399	0.110966	1.31031	0.190093	0.999974	0.145399
Tmem219	365.059	-0.145143	0.132538	1.0951	0.273471	0.999974	0.145143
Rhobtb2	3907.52	-0.145123	0.07102	2.0434	0.0410124	0.999974	0.145123
Nup205	761.653	-0.145098	0.0958865	1.51323	0.130221	0.999974	0.145098
Pcsk4	89.0374	-0.1449	0.220503	0.657133	0.511095	0.999974	0.1449
Zkscan3	967.722	-0.14489	0.0978014	1.48148	0.13848	0.999974	0.14489
Sptlc2	999.236	-0.144745	0.0851005	1.70087	0.0889678	0.999974	0.144745
Ubtd2	605.115	-0.144684	0.105252	1.37464	0.169242	0.999974	0.144684
Clic5	371.548	-0.144646	0.124317	1.16353	0.244615	0.999974	0.144646
Dicer1	1417.2	-0.144533	0.12496	1.15664	0.24742	0.999974	0.144533
Dcbld2	1106.61	-0.144527	0.138618	1.04263	0.297121	0.999974	0.144527
Tet3	1658.73	-0.143933	0.134851	1.06735	0.285814	0.999974	0.143933
Tub	5382.24	-0.143932	0.0858016	1.6775	0.0934444	0.999974	0.143932
Itpk1	1574.32	-0.143839	0.0801712	1.79415	0.0727895	0.999974	0.143839
Mtmr4	2894.71	-0.143722	0.0883469	1.62679	0.103781	0.999974	0.143722
Cep290	585.865	-0.143648	0.133681	1.07456	0.282572	0.999974	0.143648
Tbc1d8b	259.206	-0.143621	0.156929	0.915196	0.360088	0.999974	0.143621
Timp4	1052.83	-0.143603	0.097213	1.4772	0.139622	0.999974	0.143603
Plekhh3	254.608	-0.14337	0.143048	1.00225	0.316223	0.999974	0.14337
Ppard	723.462	-0.143226	0.102727	1.39423	0.163247	0.999974	0.143226
Cort	114.086	-0.143223	0.201455	0.710941	0.47712	0.999974	0.143223
Slc35f3	858.86	-0.143189	0.0911894	1.57023	0.116361	0.999974	0.143189
Dio2	5693.13	-0.143186	0.0778828	1.83848	0.0659921	0.999974	0.143186
Anks3	767.737	-0.143185	0.0982437	1.45744	0.144994	0.999974	0.143185
RP23-214L4.1	387.62	-0.143165	0.12837	1.11525	0.264743	0.999974	0.143165
Cers6	1430.65	-0.143041	0.111446	1.2835	0.199317	0.999974	0.143041
Traf3	2164.79	-0.142858	0.0879078	1.62509	0.104143	0.999974	0.142858
Cnnm3	776.269	-0.142837	0.0999665	1.42884	0.153049	0.999974	0.142837
Zfp759	373.297	-0.142687	0.133617	1.06788	0.285574	0.999974	0.142687
Abca7	611.493	-0.142685	0.115571	1.23461	0.216977	0.999974	0.142685
Arhgap19	134.16	-0.14243	0.203077	0.701359	0.483079	0.999974	0.14243
Mtus2	1376.27	-0.142429	0.0932423	1.52751	0.126634	0.999974	0.142429
Atxn2l	3238.98	-0.142414	0.096131	1.48146	0.138485	0.999974	0.142414
Akna	125.04	-0.142371	0.219504	0.648601	0.516596	0.999974	0.142371
Mfsd3	181.982	-0.142362	0.170866	0.833176	0.404746	0.999974	0.142362
Nxt1	306.864	-0.142322	0.133023	1.06991	0.284662	0.999974	0.142322
Sema4d	2117.65	-0.14219	0.0811804	1.75153	0.0798542	0.999974	0.14219
Scaf4	708.895	-0.142141	0.101468	1.40084	0.161261	0.999974	0.142141
Mrpl51	1204.92	-0.142137	0.085337	1.6656	0.0957936	0.999974	0.142137
Inhbb	260.064	-0.142015	0.137302	1.03433	0.300983	0.999974	0.142015
Utp11	539.988	-0.141994	0.102809	1.38114	0.167234	0.999974	0.141994
Nefh	1816.46	-0.141973	0.0826439	1.71789	0.0858164	0.999974	0.141973
Narf	2056.61	-0.141882	0.0748114	1.89653	0.0578903	0.999974	0.141882
AC123686.4	663.533	-0.141871	0.106949	1.32653	0.184663	0.999974	0.141871
Lmln	387.493	-0.141736	0.153035	0.92617	0.354358	0.999974	0.141736
Herpud1	1813.42	-0.141711	0.0964345	1.46951	0.141695	0.999974	0.141711
Gigyf1	1292.17	-0.141688	0.0995424	1.4234	0.154621	0.999974	0.141688
Foxo3	3325.22	-0.141681	0.0915458	1.54765	0.121707	0.999974	0.141681
Prpf38b	1405.32	-0.141658	0.0921866	1.53664	0.12438	0.999974	0.141658
Rasgrp3	500.051	-0.141551	0.110275	1.28361	0.199277	0.999974	0.141551
Sufu	399.368	-0.14151	0.116993	1.20956	0.226447	0.999974	0.14151
RP23-359F12.1	280.01	-0.141502	0.132476	1.06813	0.28546	0.999974	0.141502
Lama2	371.689	-0.141487	0.173921	0.813513	0.415924	0.999974	0.141487
Ppt2	605.002	-0.141467	0.10709	1.32102	0.186496	0.999974	0.141467
Nbeal2	294.947	-0.141359	0.133392	1.05973	0.289268	0.999974	0.141359
Cstf3	849.673	-0.14111	0.101197	1.3944	0.163195	0.999974	0.14111
Fam43a	559.178	-0.140866	0.100689	1.39901	0.161809	0.999974	0.140866
Haus5	138.943	-0.140813	0.197354	0.713501	0.475536	0.999974	0.140813
Ntng1	471.293	-0.140719	0.12246	1.14911	0.250512	0.999974	0.140719
RP23-461O23.5	138.934	-0.140701	0.18993	0.740804	0.458812	0.999974	0.140701
Rapgef3	875.741	-0.14063	0.0911094	1.54353	0.122703	0.999974	0.14063
Fzd1	390.719	-0.140543	0.118856	1.18246	0.237023	0.999974	0.140543
St8sia1	1524.1	-0.14051	0.115071	1.22107	0.222061	0.999974	0.14051
Itgb4	313.746	-0.140494	0.159385	0.881472	0.378062	0.999974	0.140494
Cep250	741.075	-0.140489	0.132421	1.06093	0.288723	0.999974	0.140489
Mypn	96.7569	-0.140407	0.233481	0.601361	0.547599	0.999974	0.140407
Utp4	864.675	-0.140376	0.0882325	1.59097	0.111615	0.999974	0.140376
Abcb6	649.234	-0.140202	0.0984786	1.42368	0.15454	0.999974	0.140202
Herc2	6382.62	-0.14002	0.116292	1.20403	0.228578	0.999974	0.14002
Zfp27	809.139	-0.139852	0.0952842	1.46774	0.142176	0.999974	0.139852
Dnmt3a	1961.48	-0.139759	0.112488	1.24244	0.214074	0.999974	0.139759
Zfp397	1365.08	-0.139744	0.0862711	1.61982	0.105271	0.999974	0.139744
Med13l	3734.22	-0.139705	0.0938406	1.48874	0.136555	0.999974	0.139705
Tmem168	631.438	-0.139697	0.100006	1.39689	0.162448	0.999974	0.139697
Prr3	518.48	-0.139468	0.106958	1.30395	0.192252	0.999974	0.139468
Slc27a3	89.7034	-0.139359	0.222576	0.626117	0.531238	0.999974	0.139359
Rwdd4a	986.871	-0.139317	0.0876546	1.58939	0.111972	0.999974	0.139317
Myd88	160.524	-0.139267	0.162311	0.858024	0.390879	0.999974	0.139267
Vipr1	921.572	-0.139233	0.116067	1.19959	0.230299	0.999974	0.139233
Meis3	862.842	-0.139211	0.108655	1.28123	0.200114	0.999974	0.139211
Ctgf	1101.52	-0.138963	0.097253	1.42888	0.153039	0.999974	0.138963
Utp23	330.328	-0.138862	0.129124	1.07541	0.282189	0.999974	0.138862
Unc5a	2633.65	-0.13871	0.0887927	1.56218	0.118246	0.999974	0.13871
Dph2	319.329	-0.138657	0.145471	0.953161	0.340508	0.999974	0.138657
Tet2	1245.26	-0.138634	0.109265	1.26879	0.204515	0.999974	0.138634
Ubr2	1878.91	-0.138602	0.0968462	1.43116	0.152386	0.999974	0.138602
Stard9	616.345	-0.138593	0.108768	1.27421	0.202589	0.999974	0.138593
Ankib1	2048.91	-0.138547	0.0803641	1.72399	0.0847103	0.999974	0.138547
Pld1	267.432	-0.138519	0.137401	1.00814	0.313388	0.999974	0.138519
Zfp853	229.316	-0.138432	0.153514	0.901752	0.367189	0.999974	0.138432
Sap130	998.753	-0.138307	0.0995596	1.38918	0.164777	0.999974	0.138307
Flywch2	219.887	-0.138235	0.16767	0.824447	0.409686	0.999974	0.138235
Rnf165	1951.04	-0.138214	0.0949615	1.45547	0.145539	0.999974	0.138214
Cramp1l	1207.18	-0.138054	0.0966221	1.4288	0.153062	0.999974	0.138054
Limk1	2394.98	-0.137966	0.0879532	1.56863	0.116733	0.999974	0.137966
Pgbd1	75.0355	-0.137846	0.247647	0.556623	0.577785	0.999974	0.137846
Hs3st3b1	35.654	-0.137813	0.428591	0.321549	0.747794	0.999974	0.137813
Slc26a7	155.99	-0.137808	0.183442	0.751233	0.452512	0.999974	0.137808
Armcx4	1564.61	-0.137791	0.246374	0.559276	0.575973	0.999974	0.137791
Pcbd2	176.11	-0.137736	0.171393	0.803626	0.421613	0.999974	0.137736
Prkd2	113.098	-0.137734	0.207063	0.665182	0.505934	0.999974	0.137734
Nsd1	3902.39	-0.137702	0.105849	1.30093	0.193282	0.999974	0.137702
Apaf1	329.109	-0.137667	0.133595	1.03048	0.302784	0.999974	0.137667
Zfp119a	167.056	-0.137454	0.164333	0.836438	0.402908	0.999974	0.137454
Gpr108	614.862	-0.137307	0.114604	1.1981	0.230876	0.999974	0.137307
Rtkn2	111.155	-0.13728	0.211103	0.650298	0.5155	0.999974	0.13728
Zfp867	216.469	-0.137228	0.163233	0.840686	0.400524	0.999974	0.137228
Susd6	1488.7	-0.13712	0.0810013	1.69281	0.0904911	0.999974	0.13712
Trip11	1247.09	-0.137078	0.100051	1.37008	0.170662	0.999974	0.137078
Usp53	1014.64	-0.137038	0.0847873	1.61626	0.106038	0.999974	0.137038
Jmjd6	674.956	-0.137026	0.112185	1.22143	0.221922	0.999974	0.137026
Slc38a9	590.012	-0.136905	0.110704	1.23668	0.216207	0.999974	0.136905
Trhde	1508.61	-0.136851	0.0784414	1.74462	0.0810504	0.999974	0.136851
Cyth3	1215.11	-0.136795	0.0803098	1.70335	0.0885035	0.999974	0.136795
Cry1	469.249	-0.136629	0.117972	1.15814	0.246806	0.999974	0.136629
Unc5c	963.222	-0.136574	0.111326	1.2268	0.219899	0.999974	0.136574
Mapk6	2753.3	-0.136289	0.0789671	1.72589	0.0843666	0.999974	0.136289
Slc10a3	75.1575	-0.136185	0.24605	0.553485	0.579931	0.999974	0.136185
Cercam	146.896	-0.136162	0.186738	0.729162	0.465903	0.999974	0.136162
Plpp7	780.212	-0.135957	0.0994866	1.36658	0.171756	0.999974	0.135957
Abhd6	1927.29	-0.135896	0.0827061	1.64313	0.100357	0.999974	0.135896
Ak6	603.003	-0.135847	0.102609	1.32393	0.185528	0.999974	0.135847
Fam46a	165.599	-0.135755	0.160837	0.844056	0.398638	0.999974	0.135755
Serpinb6b	63.7292	-0.135703	0.291821	0.465022	0.641916	0.999974	0.135703
Mthfd1l	331.158	-0.135641	0.136146	0.996289	0.31911	0.999974	0.135641
Alms1	341.594	-0.135562	0.118789	1.1412	0.253785	0.999974	0.135562
Stac2	4595.73	-0.135533	0.0799443	1.69534	0.0900115	0.999974	0.135533
Tead1	509.257	-0.135222	0.117956	1.14638	0.251639	0.999974	0.135222
Rasal3	84.3094	-0.135177	0.242349	0.557777	0.576996	0.999974	0.135177
Tradd	166.457	-0.134932	0.172624	0.781654	0.434418	0.999974	0.134932
Mtcp1	107.857	-0.134894	0.208504	0.646961	0.517657	0.999974	0.134894
RP23-155A10.1	717.875	-0.134886	0.139902	0.964142	0.334975	0.999974	0.134886
Cnnm4	404.938	-0.13474	0.128736	1.04664	0.295266	0.999974	0.13474
Cpeb1	1915.04	-0.134683	0.0881045	1.52868	0.126345	0.999974	0.134683
Daam1	2453.88	-0.134664	0.0732054	1.83953	0.065837	0.999974	0.134664
Prrc2c	3443.73	-0.134664	0.118171	1.13956	0.254469	0.999974	0.134664
Slc25a33	1434.61	-0.134653	0.107889	1.24807	0.212004	0.999974	0.134653
Zfp937	138.175	-0.134563	0.185503	0.725398	0.468208	0.999974	0.134563
Rfx7	1359.23	-0.134432	0.125341	1.07253	0.283482	0.999974	0.134432
Hells	74.2065	-0.134427	0.243288	0.552543	0.580576	0.999974	0.134427
Cep76	321.961	-0.134413	0.140694	0.955351	0.3394	0.999974	0.134413
Sema3e	860.961	-0.134386	0.0890172	1.50966	0.13113	0.999974	0.134386
Fam184a	585.576	-0.134361	0.110151	1.21979	0.222544	0.999974	0.134361
Cep192	254.346	-0.134333	0.144384	0.930387	0.352171	0.999974	0.134333
Panx2	2994.9	-0.134303	0.0941188	1.42695	0.153594	0.999974	0.134303
Gm20721	99.9865	-0.134166	0.208985	0.641989	0.52088	0.999974	0.134166
Rabl2	694.082	-0.134116	0.101879	1.31642	0.188032	0.999974	0.134116
Deptor	1388.53	-0.134083	0.106714	1.25648	0.208942	0.999974	0.134083
Dusp6	2540.53	-0.133975	0.103378	1.29597	0.194985	0.999974	0.133975
Fam65a	2472.7	-0.133967	0.0797316	1.68023	0.0929133	0.999974	0.133967
Wrap73	693.598	-0.133898	0.0943926	1.41853	0.156037	0.999974	0.133898
Ankrd54	388.02	-0.133831	0.126743	1.05592	0.291004	0.999974	0.133831
Macf1	9129.87	-0.133769	0.102778	1.30154	0.193075	0.999974	0.133769
Mn1	1219.96	-0.133748	0.109767	1.21847	0.223045	0.999974	0.133748
Kcnj10	8375.8	-0.133696	0.0874566	1.52872	0.126335	0.999974	0.133696
Pigl	182.69	-0.133546	0.17059	0.782844	0.433719	0.999974	0.133546
Ganc	353.289	-0.133473	0.125065	1.06723	0.285867	0.999974	0.133473
Mtmr12	1671.2	-0.133453	0.0934959	1.42737	0.153473	0.999974	0.133453
RP24-324P21.9	454.537	-0.133419	0.122271	1.09117	0.275196	0.999974	0.133419
Wipf2	3409.13	-0.133407	0.0988305	1.34986	0.177061	0.999974	0.133407
Setd8	1441.19	-0.133396	0.0776761	1.71733	0.0859182	0.999974	0.133396
Trak1	7167.02	-0.133391	0.0844607	1.57933	0.114261	0.999974	0.133391
Mob3a	363.274	-0.133241	0.124001	1.07452	0.28259	0.999974	0.133241
Amot	879.822	-0.133234	0.0898273	1.48323	0.138014	0.999974	0.133234
Dyrk2	2278.96	-0.133234	0.101189	1.31668	0.187946	0.999974	0.133234
Fam163a	320.702	-0.133196	0.132683	1.00386	0.315444	0.999974	0.133196
Eml5	1557.9	-0.133177	0.135253	0.984654	0.324794	0.999974	0.133177
Efemp2	252.673	-0.133167	0.136705	0.974126	0.329994	0.999974	0.133167
Rnf182	374.936	-0.13312	0.122439	1.08724	0.276932	0.999974	0.13312
Ip6k2	2308.75	-0.133112	0.0762982	1.74463	0.0810491	0.999974	0.133112
Cit	4921.41	-0.13311	0.101243	1.31476	0.188591	0.999974	0.13311
RP23-83N17.1	3966.13	-0.133066	0.0664035	2.0039	0.0450811	0.999974	0.133066
Eif2s3y	1015.78	-0.133039	0.259019	0.513627	0.607513	0.999974	0.133039
Ddx39	407.655	-0.133036	0.119473	1.11353	0.265483	0.999974	0.133036
P3h1	180.998	-0.133004	0.177542	0.749138	0.453774	0.999974	0.133004
Gypc	79.3223	-0.132976	0.24928	0.533438	0.593731	0.999974	0.132976
Tns3	2753.38	-0.132726	0.0776641	1.70898	0.0874555	0.999974	0.132726
Tob2	793.68	-0.132633	0.116751	1.13604	0.25594	0.999974	0.132633
Lat2	80.2116	-0.132569	0.25328	0.523407	0.600691	0.999974	0.132569
Zfp235	570.965	-0.132553	0.11238	1.1795	0.238199	0.999974	0.132553
Pdgfd	154.165	-0.13251	0.181868	0.728607	0.466242	0.999974	0.13251
Kif13a	926.246	-0.132492	0.0929162	1.42593	0.153889	0.999974	0.132492
Tcea2	906.062	-0.132448	0.095902	1.38107	0.167257	0.999974	0.132448
Zfp410	723.435	-0.132435	0.0937163	1.41315	0.157612	0.999974	0.132435
Bicd1	1774.32	-0.132417	0.0848346	1.56089	0.11855	0.999974	0.132417
Fam43b	836.164	-0.132391	0.112678	1.17495	0.240016	0.999974	0.132391
Gadd45a	295.716	-0.132385	0.129932	1.01887	0.308263	0.999974	0.132385
Zfp955b	408.317	-0.13235	0.115069	1.15019	0.250068	0.999974	0.13235
Nckap5l	498.854	-0.132303	0.161452	0.819459	0.412525	0.999974	0.132303
Surf2	695.339	-0.132247	0.101431	1.30381	0.192299	0.999974	0.132247
Zhx2	490.432	-0.132193	0.111633	1.18418	0.236343	0.999974	0.132193
Jak2	1550.33	-0.132182	0.0842665	1.56862	0.116737	0.999974	0.132182
Dhodh	521.018	-0.13217	0.118953	1.11111	0.266521	0.999974	0.13217
Gm17324	8.77489	-0.132127	0.677688	0.194967	0.845419	0.999974	0.132127
Hddc3	405.63	-0.132019	0.111846	1.18036	0.237857	0.999974	0.132019
Cep44	343.928	-0.131991	0.149883	0.880624	0.378522	0.999974	0.131991
Spty2d1	773.531	-0.131836	0.102465	1.28664	0.198219	0.999974	0.131836
Zfp704	2476.27	-0.131771	0.111315	1.18376	0.236507	0.999974	0.131771
Acot11	1575.06	-0.131729	0.0879567	1.49765	0.134224	0.999974	0.131729
Amt	652.367	-0.131407	0.105713	1.24306	0.213846	0.999974	0.131407
Rad52	362.446	-0.131399	0.138264	0.950352	0.341933	0.999974	0.131399
Ssfa2	1879.36	-0.131379	0.0773899	1.69762	0.0895798	0.999974	0.131379
Setd1b	1218.32	-0.131309	0.131915	0.995407	0.319538	0.999974	0.131309
Mxi1	3255.78	-0.131302	0.0785181	1.67225	0.0944744	0.999974	0.131302
Itsn2	2765.17	-0.131198	0.0796316	1.64757	0.0994415	0.999974	0.131198
Galnt9	2726.66	-0.131176	0.115012	1.14054	0.254061	0.999974	0.131176
Lonrf1	887.653	-0.131082	0.119705	1.09505	0.273497	0.999974	0.131082
Map3k5	1328.04	-0.130997	0.0958645	1.36648	0.171788	0.999974	0.130997
Adal	525.149	-0.130915	0.106725	1.22665	0.219952	0.999974	0.130915
Mmp24	1437.72	-0.130899	0.081991	1.59651	0.110376	0.999974	0.130899
Suv39h2	188.712	-0.130566	0.158558	0.82346	0.410246	0.999974	0.130566
Stk26	216.66	-0.130536	0.189162	0.690075	0.490147	0.999974	0.130536
Scrt2	516.958	-0.130434	0.121717	1.07162	0.283891	0.999974	0.130434
Kcnc3	3597.12	-0.130402	0.217637	0.599171	0.549059	0.999974	0.130402
Gpatch2	556.292	-0.130375	0.103219	1.2631	0.206555	0.999974	0.130375
Phtf2	552.96	-0.130362	0.109022	1.19574	0.2318	0.999974	0.130362
Dip2a	2513.57	-0.130288	0.0897758	1.45125	0.146709	0.999974	0.130288
Zfp951	79.7112	-0.130223	0.322161	0.404216	0.686054	0.999974	0.130223
Peli3	605.027	-0.130187	0.103458	1.25835	0.208264	0.999974	0.130187
Acer3	768.721	-0.130084	0.0940759	1.38276	0.16674	0.999974	0.130084
Ppp1r18	292.281	-0.129922	0.137084	0.947755	0.343254	0.999974	0.129922
Med18	139.413	-0.129848	0.177584	0.731191	0.464662	0.999974	0.129848
Atf1	306.163	-0.129815	0.144571	0.897934	0.369221	0.999974	0.129815
Adgrl2	3646.51	-0.129739	0.0984739	1.3175	0.187671	0.999974	0.129739
Trmt10c	581.517	-0.129518	0.109045	1.18775	0.234931	0.999974	0.129518
Med4	741.27	-0.12941	0.0963362	1.34331	0.179171	0.999974	0.12941
Pacsin2	1590.73	-0.129402	0.0843053	1.53493	0.124802	0.999974	0.129402
Magohb	143.77	-0.129329	0.179413	0.720847	0.471004	0.999974	0.129329
Ranbp10	961.148	-0.129238	0.0963219	1.34173	0.179682	0.999974	0.129238
Kif21b	2971.13	-0.129222	0.106071	1.21826	0.223127	0.999974	0.129222
Prkd1	331.244	-0.128984	0.138524	0.931126	0.351789	0.999974	0.128984
Vps13a	2174.04	-0.128795	0.101158	1.27321	0.202942	0.999974	0.128795
Esrrg	977.085	-0.128744	0.109305	1.17783	0.238863	0.999974	0.128744
Il1rap	1554.35	-0.128737	0.0900336	1.42987	0.152753	0.999974	0.128737
Prickle1	3403.29	-0.128719	0.0804331	1.60033	0.109526	0.999974	0.128719
Ccdc86	258.486	-0.128695	0.13934	0.923606	0.355692	0.999974	0.128695
Nemf	1337.83	-0.128646	0.0846325	1.52005	0.128498	0.999974	0.128646
Wdr3	609.127	-0.128633	0.108407	1.18658	0.235392	0.999974	0.128633
Bzrap1	8822.07	-0.128558	0.0951962	1.35045	0.176872	0.999974	0.128558
Aqp11	690.085	-0.128557	0.0959968	1.33918	0.180513	0.999974	0.128557
Polr1e	187.511	-0.128487	0.170675	0.752815	0.451561	0.999974	0.128487
Tnks1bp1	2074.85	-0.128464	0.10661	1.20499	0.228208	0.999974	0.128464
Skida1	431.432	-0.12846	0.111623	1.15084	0.249798	0.999974	0.12846
Slc20a1	3943.77	-0.1284	0.0875872	1.46597	0.142656	0.999974	0.1284
Uck2	1062.65	-0.128353	0.0995565	1.28925	0.197312	0.999974	0.128353
Pygm	1007.04	-0.128336	0.102881	1.24742	0.212245	0.999974	0.128336
Amn	243.801	-0.128319	0.145598	0.88132	0.378144	0.999974	0.128319
Rims1	13167.4	-0.1283	0.0754774	1.69984	0.0891607	0.999974	0.1283
Sdc4	2327.57	-0.128273	0.09767	1.31333	0.189073	0.999974	0.128273
Vwa5b1	303.06	-0.128239	0.156751	0.818109	0.413295	0.999974	0.128239
Trpt1	286.128	-0.128184	0.128266	0.999361	0.31762	0.999974	0.128184
Pim1	103.034	-0.128155	0.207407	0.617891	0.536647	0.999974	0.128155
Aldh1l1	2339.63	-0.128135	0.0728764	1.75825	0.0787046	0.999974	0.128135
Marf1	6357.81	-0.128079	0.0865147	1.48043	0.138759	0.999974	0.128079
Mast1	2547.54	-0.127931	0.0922324	1.38705	0.165427	0.999974	0.127931
AC123679.2	679.148	-0.127922	0.101773	1.25693	0.208778	0.999974	0.127922
Snapc4	907.732	-0.127892	0.105986	1.20669	0.227551	0.999974	0.127892
Cbln1	155.525	-0.127706	0.171555	0.744402	0.456634	0.999974	0.127706
Islr2	2782.57	-0.127699	0.0931836	1.37041	0.17056	0.999974	0.127699
Mettl3	474.209	-0.127615	0.121759	1.0481	0.294594	0.999974	0.127615
Zfp772	327.159	-0.127527	0.15589	0.818057	0.413325	0.999974	0.127527
Abhd14b	254.654	-0.127509	0.150696	0.846139	0.397475	0.999974	0.127509
Mtcl1	2438.79	-0.127468	0.0978647	1.30249	0.192748	0.999974	0.127468
Ttc21b	359.976	-0.127432	0.118085	1.07915	0.280521	0.999974	0.127432
Nxn	351.57	-0.127253	0.122796	1.0363	0.300063	0.999974	0.127253
Dclre1b	280.484	-0.127245	0.152177	0.836165	0.403062	0.999974	0.127245
Mrpl21	851.273	-0.127211	0.112701	1.12874	0.259006	0.999974	0.127211
Klf9	6972.68	-0.127062	0.0749232	1.69589	0.0899069	0.999974	0.127062
Rrbp1	1126.55	-0.127007	0.133988	0.947903	0.343179	0.999974	0.127007
Ift27	526.026	-0.126976	0.104309	1.2173	0.223489	0.999974	0.126976
Cnnm2	842.241	-0.126914	0.095602	1.32752	0.184336	0.999974	0.126914
Spint2	471.262	-0.126884	0.127434	0.995679	0.319406	0.999974	0.126884
Sdccag8	445.298	-0.126841	0.117452	1.07994	0.280169	0.999974	0.126841
Dhrs11	122.754	-0.126666	0.209023	0.60599	0.544521	0.999974	0.126666
Mycbp2	8661.48	-0.126522	0.107705	1.17471	0.24011	0.999974	0.126522
Tlcd1	832.243	-0.126399	0.096858	1.30499	0.191896	0.999974	0.126399
Orc4	1977.53	-0.126337	0.077021	1.64029	0.100944	0.999974	0.126337
AC132303.1	115.05	-0.126284	0.212371	0.594638	0.552085	0.999974	0.126284
Lace1	638.549	-0.126123	0.100536	1.25451	0.209658	0.999974	0.126123
Rufy1	1017.67	-0.126005	0.0977717	1.28877	0.19748	0.999974	0.126005
Mief2	509.531	-0.12595	0.115316	1.09221	0.274739	0.999974	0.12595
Dffb	187.331	-0.125937	0.195132	0.645392	0.518673	0.999974	0.125937
Efcab7	65.5421	-0.125893	0.266634	0.472157	0.636815	0.999974	0.125893
Map3k2	1091.88	-0.125787	0.0997084	1.26155	0.207111	0.999974	0.125787
Zfp609	1325.07	-0.125786	0.121598	1.03444	0.30093	0.999974	0.125786
Prkcsh	2050.45	-0.125736	0.0805297	1.56136	0.118439	0.999974	0.125736
Lpcat4	3146.29	-0.125707	0.0705401	1.78207	0.0747383	0.999974	0.125707
Spata2l	1336.08	-0.125649	0.0816081	1.53966	0.123643	0.999974	0.125649
Trmt1l	908.277	-0.125608	0.0989079	1.26995	0.204104	0.999974	0.125608
Hacd2	1209.08	-0.125512	0.0813571	1.54273	0.122896	0.999974	0.125512
Ccdc120	281.485	-0.125171	0.142335	0.879414	0.379177	0.999974	0.125171
Ncapd2	627.43	-0.125107	0.101148	1.23687	0.216134	0.999974	0.125107
Slc5a5	668.555	-0.125092	0.112261	1.11429	0.265155	0.999974	0.125092
Trafd1	1687.72	-0.125074	0.0906792	1.3793	0.167802	0.999974	0.125074
Wdr31	156.147	-0.124938	0.166527	0.750254	0.453102	0.999974	0.124938
Gtpbp6	765.683	-0.124655	0.103209	1.20779	0.227129	0.999974	0.124655
Gps2	360.516	-0.124602	0.129981	0.958616	0.337752	0.999974	0.124602
Slc5a3	856.278	-0.1246	0.113369	1.09906	0.271741	0.999974	0.1246
Cyp4f13	169.494	-0.124542	0.16308	0.763689	0.445053	0.999974	0.124542
Ctf1	52.7087	-0.124506	0.302314	0.411842	0.680455	0.999974	0.124506
Insr	1433.29	-0.124437	0.0912196	1.36415	0.172519	0.999974	0.124437
Dusp11	1486.86	-0.124416	0.104388	1.19186	0.233316	0.999974	0.124416
Nit2	327.658	-0.124283	0.145317	0.855257	0.392409	0.999974	0.124283
Th	53.2249	-0.124275	0.304797	0.407729	0.683473	0.999974	0.124275
Nt5c2	2023.77	-0.124177	0.0735387	1.6886	0.0912966	0.999974	0.124177
Brsk2	6328.31	-0.124013	0.0824444	1.50421	0.132528	0.999974	0.124013
Slc6a8	2900.26	-0.123999	0.0833885	1.487	0.137014	0.999974	0.123999
Ripk2	186.685	-0.123978	0.156608	0.791642	0.42857	0.999974	0.123978
Irs1	576.406	-0.123869	0.116326	1.06484	0.286948	0.999974	0.123869
Aldh1a1	1679.86	-0.12382	0.0891078	1.38955	0.164665	0.999974	0.12382
RP23-86F8.3	553.446	-0.123791	0.114943	1.07697	0.281493	0.999974	0.123791
Atp11a	1469.06	-0.123721	0.0967581	1.27866	0.201017	0.999974	0.123721
Pop5	1714.8	-0.12367	0.104468	1.18381	0.23649	0.999974	0.12367
Chic1	1464.9	-0.123663	0.103223	1.19802	0.230908	0.999974	0.123663
Kif5c	41237.6	-0.123651	0.0791803	1.56164	0.118373	0.999974	0.123651
Spata33	184.573	-0.123549	0.180446	0.684687	0.493541	0.999974	0.123549
Jarid2	947.431	-0.123522	0.110454	1.11831	0.263434	0.999974	0.123522
Usf3	2260.94	-0.123506	0.128285	0.962744	0.335676	0.999974	0.123506
Ralgps2	1220.66	-0.123455	0.0896452	1.37715	0.168465	0.999974	0.123455
Sh3bp5	1521.07	-0.123453	0.0946367	1.3045	0.192065	0.999974	0.123453
RP23-314N18.4	26.5907	-0.123414	0.382468	0.322679	0.746938	0.999974	0.123414
Kdm6b	619.78	-0.123375	0.153838	0.801982	0.422563	0.999974	0.123375
Zbtb8b	172.166	-0.123367	0.173085	0.712755	0.475997	0.999974	0.123367
Taf6l	445.978	-0.123333	0.110659	1.11454	0.265049	0.999974	0.123333
Ercc4	620.944	-0.123249	0.108704	1.1338	0.256879	0.999974	0.123249
Ccnl1	964.168	-0.123101	0.0951549	1.29369	0.195773	0.999974	0.123101
Ap5m1	1126.96	-0.123092	0.0817563	1.5056	0.132171	0.999974	0.123092
Rgs11	836.641	-0.122889	0.116767	1.05243	0.292602	0.999974	0.122889
Sgms1	1554	-0.122836	0.0914374	1.34339	0.179147	0.999974	0.122836
Aff2	324.31	-0.12283	0.139994	0.877399	0.38027	0.999974	0.12283
Adap2	134.197	-0.122817	0.186935	0.657005	0.511178	0.999974	0.122817
Bcl9	1241.53	-0.12281	0.115433	1.06391	0.287371	0.999974	0.12281
Dync2h1	908.231	-0.122743	0.12651	0.970224	0.331935	0.999974	0.122743
Fbf1	1585.59	-0.122611	0.0794876	1.54252	0.122946	0.999974	0.122611
Snap23	461.549	-0.12261	0.116435	1.05303	0.292326	0.999974	0.12261
Zfp335	890.122	-0.122594	0.106977	1.14598	0.251802	0.999974	0.122594
Mettl7a1	1074.95	-0.12254	0.0970968	1.26204	0.206934	0.999974	0.12254
Htt	4589.6	-0.122515	0.107865	1.13582	0.256033	0.999974	0.122515
Tuba1c	39.0054	-0.122489	0.359401	0.340814	0.733243	0.999974	0.122489
Map3k4	1181.72	-0.122457	0.0828653	1.47778	0.139465	0.999974	0.122457
Mrs2	2806.43	-0.122452	0.089023	1.37551	0.168975	0.999974	0.122452
Mgp	435.312	-0.122324	0.16082	0.760625	0.446881	0.999974	0.122324
RP23-24J10.5	53.3639	-0.122316	0.314742	0.388624	0.697554	0.999974	0.122316
Tmcc3	1345	-0.122148	0.0812976	1.50248	0.132974	0.999974	0.122148
Tmem164	811.489	-0.122096	0.0965817	1.26418	0.206167	0.999974	0.122096
Neb	55.361	-0.122071	0.301154	0.405345	0.685224	0.999974	0.122071
Srpk3	116.178	-0.122031	0.205447	0.593981	0.552525	0.999974	0.122031
Etl4	4259.31	-0.122016	0.0954366	1.2785	0.201073	0.999974	0.122016
Ccdc57	154.111	-0.121909	0.174066	0.700363	0.483701	0.999974	0.121909
Ddx47	1477.71	-0.1219	0.0820228	1.48618	0.137232	0.999974	0.1219
Zfp109	237.016	-0.121894	0.171644	0.710155	0.477608	0.999974	0.121894
Slc45a4	1831.75	-0.121885	0.093442	1.30439	0.192099	0.999974	0.121885
Alkbh5	2082.08	-0.121775	0.0750054	1.62355	0.104472	0.999974	0.121775
Arl6ip4	1108.12	-0.121768	0.0937168	1.29932	0.193836	0.999974	0.121768
Setmar	225.779	-0.121743	0.189032	0.644032	0.519555	0.999974	0.121743
Cyb5d2	499.992	-0.121726	0.11228	1.08413	0.278307	0.999974	0.121726
Astn2	1198.53	-0.121659	0.111555	1.09058	0.275459	0.999974	0.121659
Ddx19b	919.903	-0.121626	0.106179	1.14548	0.252009	0.999974	0.121626
Prmt9	626.182	-0.121495	0.0971738	1.25028	0.211196	0.999974	0.121495
Ehd2	225.064	-0.121384	0.146397	0.829139	0.407026	0.999974	0.121384
Tiam1	1864.22	-0.121368	0.0942089	1.28829	0.197645	0.999974	0.121368
Luc7l	3106.48	-0.121349	0.0749212	1.61969	0.105299	0.999974	0.121349
Mphosph10	822.039	-0.121282	0.103497	1.17184	0.241263	0.999974	0.121282
Lrp1b	1080.01	-0.121253	0.118698	1.02152	0.307007	0.999974	0.121253
Scn1a	6253.71	-0.121242	0.0970514	1.24925	0.211573	0.999974	0.121242
Gsdmd	61.1599	-0.12119	0.310576	0.390211	0.69638	0.999974	0.12119
U2af1l4	53.8066	-0.121041	0.299748	0.40381	0.686353	0.999974	0.121041
Lmnb2	575.682	-0.120996	0.106962	1.13121	0.257969	0.999974	0.120996
Pard6b	150.587	-0.120975	0.187055	0.646735	0.517804	0.999974	0.120975
Gnl3	861.428	-0.12096	0.0947151	1.27709	0.201571	0.999974	0.12096
Olfml2b	232.427	-0.120758	0.152156	0.793641	0.427404	0.999974	0.120758
Lrrc45	890.356	-0.120693	0.101329	1.1911	0.233616	0.999974	0.120693
Prr14l	1675.96	-0.120664	0.104478	1.15492	0.248125	0.999974	0.120664
Igfbp3	392.899	-0.120619	0.123838	0.974002	0.330056	0.999974	0.120619
Kdm5c	1570.11	-0.120405	0.0975406	1.23441	0.217049	0.999974	0.120405
Haus8	164.243	-0.120296	0.161311	0.745738	0.455825	0.999974	0.120296
Srsf11	4300.83	-0.120292	0.0820868	1.46543	0.142805	0.999974	0.120292
Lhfp	1006.8	-0.120255	0.0892857	1.34686	0.178026	0.999974	0.120255
Neurod2	3225.91	-0.120247	0.085095	1.41309	0.157629	0.999974	0.120247
Ccnd3	580.542	-0.120237	0.114604	1.04915	0.294107	0.999974	0.120237
Mras	8037.65	-0.120171	0.0642881	1.86925	0.0615878	0.999974	0.120171
Setdb1	1218.38	-0.120155	0.0824105	1.45801	0.144838	0.999974	0.120155
Zcchc10	301.324	-0.120098	0.137056	0.876267	0.380885	0.999974	0.120098
Tulp3	512.115	-0.120008	0.120607	0.995036	0.319719	0.999974	0.120008
Fzd2	466.933	-0.119991	0.123668	0.970263	0.331915	0.999974	0.119991
Cacna1g	2387.22	-0.119952	0.126195	0.950529	0.341844	0.999974	0.119952
Hook3	2767.76	-0.119882	0.0976937	1.22712	0.219779	0.999974	0.119882
Bax	819.246	-0.119863	0.105819	1.13271	0.257336	0.999974	0.119863
Npm3	166.813	-0.119771	0.212106	0.564675	0.572295	0.999974	0.119771
Iqsec3	7039.32	-0.119734	0.094975	1.26069	0.207422	0.999974	0.119734
Uchl3	900.986	-0.119618	0.105112	1.138	0.25512	0.999974	0.119618
Phactr4	351.395	-0.119614	0.132167	0.905021	0.365455	0.999974	0.119614
Bicdl1	1745.88	-0.119613	0.0895282	1.33604	0.181537	0.999974	0.119613
Adra1a	384.417	-0.119572	0.140121	0.853343	0.393469	0.999974	0.119572
D930015E06Rik	383.484	-0.119498	0.121444	0.983977	0.325127	0.999974	0.119498
Myo7a	741.604	-0.11947	0.108006	1.10614	0.268664	0.999974	0.11947
Bptf	2842.25	-0.119444	0.103555	1.15343	0.248732	0.999974	0.119444
Mrm3	337.693	-0.119405	0.125269	0.953195	0.340491	0.999974	0.119405
L2hgdh	837.625	-0.119397	0.0897587	1.3302	0.183453	0.999974	0.119397
Mafg	2524.15	-0.119355	0.0890459	1.34037	0.180125	0.999974	0.119355
Polrmt	704.321	-0.119341	0.101486	1.17594	0.239619	0.999974	0.119341
Cecr5	624.729	-0.119307	0.115776	1.0305	0.302776	0.999974	0.119307
Map4k3	2752.84	-0.119278	0.0809309	1.47383	0.140528	0.999974	0.119278
Cpne9	2162.46	-0.119271	0.0993204	1.20087	0.229803	0.999974	0.119271
Irf2	732.651	-0.119171	0.0972423	1.22551	0.220383	0.999974	0.119171
Ralgapa2	674.403	-0.119155	0.120406	0.989611	0.322364	0.999974	0.119155
Thap1	383.069	-0.119138	0.117122	1.01721	0.309055	0.999974	0.119138
Myo9a	3597.57	-0.11906	0.094615	1.25836	0.20826	0.999974	0.11906
Phkg2	1533.56	-0.118875	0.0802973	1.48044	0.138757	0.999974	0.118875
Slc29a3	454.226	-0.118824	0.123397	0.962943	0.335576	0.999974	0.118824
Chka	1684.29	-0.118794	0.0903835	1.31434	0.188733	0.999974	0.118794
Dopey1	1441.92	-0.118641	0.0916261	1.29484	0.195377	0.999974	0.118641
Mfhas1	1628.42	-0.118583	0.0977313	1.21335	0.224994	0.999974	0.118583
Lzts2	1237.61	-0.118581	0.0830633	1.4276	0.153407	0.999974	0.118581
Ttbk1	7149.96	-0.118571	0.08941	1.32615	0.184791	0.999974	0.118571
Ldb1	2553.8	-0.118549	0.0732583	1.61824	0.105611	0.999974	0.118549
Diexf	540.661	-0.118449	0.116833	1.01384	0.310661	0.999974	0.118449
Tmem151b	6008.71	-0.118234	0.0711462	1.66184	0.096545	0.999974	0.118234
Peg3	7191.67	-0.118201	0.0999162	1.183	0.236809	0.999974	0.118201
Pcdhga8	223.596	-0.118179	0.17912	0.659774	0.509399	0.999974	0.118179
Lpar6	153.742	-0.118159	0.171917	0.687303	0.491892	0.999974	0.118159
Rmdn3	1721.55	-0.118143	0.0929296	1.27132	0.203615	0.999974	0.118143
Baz2a	1663.61	-0.118139	0.0973113	1.21403	0.224736	0.999974	0.118139
Spaca6	441.634	-0.118091	0.149817	0.788236	0.430559	0.999974	0.118091
Mecr	327.642	-0.118051	0.140276	0.841566	0.400031	0.999974	0.118051
Adarb1	7566.27	-0.11804	0.100618	1.17315	0.240737	0.999974	0.11804
Otub2	1356.95	-0.117994	0.0842111	1.40117	0.161164	0.999974	0.117994
Zdbf2	883.073	-0.117988	0.143093	0.824555	0.409624	0.999974	0.117988
Heatr3	992.149	-0.117981	0.0966122	1.22119	0.222016	0.999974	0.117981
Vamp1	4425.33	-0.117958	0.0979485	1.20428	0.228481	0.999974	0.117958
Crhr1	724.426	-0.117945	0.099615	1.18401	0.236411	0.999974	0.117945
Cth	135.805	-0.117925	0.203591	0.579224	0.562438	0.999974	0.117925
Gpr17	1527.9	-0.117862	0.0942059	1.25111	0.210894	0.999974	0.117862
Gcsh	1917.1	-0.117856	0.0842681	1.39859	0.161936	0.999974	0.117856
Hemk1	253.291	-0.117852	0.156534	0.752885	0.451519	0.999974	0.117852
RP23-79J15.4	677.148	-0.117819	0.118709	0.9925	0.320954	0.999974	0.117819
Eif1b	2951.43	-0.117791	0.0840211	1.40193	0.160938	0.999974	0.117791
Bcat2	324.695	-0.117743	0.125739	0.936409	0.349063	0.999974	0.117743
Vash1	742.283	-0.117737	0.106286	1.10773	0.267977	0.999974	0.117737
Ankle2	1366.71	-0.117711	0.0833692	1.41193	0.157972	0.999974	0.117711
Mbd4	299.557	-0.117648	0.145673	0.807619	0.41931	0.999974	0.117648
Mta1	1886.66	-0.117362	0.0817073	1.43638	0.150895	0.999974	0.117362
Taf1c	322.298	-0.117307	0.126095	0.930302	0.352215	0.999974	0.117307
Icosl	92.8481	-0.117243	0.21243	0.551912	0.581009	0.999974	0.117243
Mdm2	1655.43	-0.117239	0.0826971	1.41769	0.15628	0.999974	0.117239
Fdx1	365.26	-0.117232	0.126868	0.924041	0.355465	0.999974	0.117232
Rad51c	89.299	-0.11716	0.239924	0.488319	0.625324	0.999974	0.11716
Prss36	191.487	-0.117158	0.160276	0.730978	0.464793	0.999974	0.117158
AC167815.1	3443.22	-0.117122	0.101027	1.15931	0.246328	0.999974	0.117122
Abcg4	1316.41	-0.117099	0.110027	1.06427	0.287205	0.999974	0.117099
Fam212b	5284.97	-0.117027	0.0687433	1.70238	0.0886842	0.999974	0.117027
Abcf1	2475.4	-0.116973	0.0809906	1.44428	0.148659	0.999974	0.116973
Kcnab2	14649.5	-0.116938	0.0648276	1.80383	0.0712587	0.999974	0.116938
Dnmt1	1308.19	-0.116908	0.089771	1.3023	0.192815	0.999974	0.116908
Dpagt1	331.069	-0.116822	0.126116	0.926307	0.354287	0.999974	0.116822
Ankrd27	1136.77	-0.116808	0.0909136	1.28483	0.198852	0.999974	0.116808
Tmem200b	112.212	-0.116783	0.211208	0.55293	0.580311	0.999974	0.116783
Pank1	627.019	-0.116779	0.107055	1.09084	0.275344	0.999974	0.116779
Ubfd1	2254.42	-0.116769	0.0712128	1.63972	0.101062	0.999974	0.116769
Atp2b2	26363.2	-0.116734	0.113872	1.02514	0.305299	0.999974	0.116734
Pde9a	420.096	-0.116684	0.133485	0.874133	0.382046	0.999974	0.116684
Dis3l	1014.71	-0.116674	0.0866509	1.34648	0.178148	0.999974	0.116674
Dnajb1	2208.69	-0.116656	0.0750165	1.55508	0.119928	0.999974	0.116656
Pigf	328.22	-0.116568	0.134023	0.869767	0.384428	0.999974	0.116568
Inpp5b	971.559	-0.116551	0.100807	1.15618	0.247608	0.999974	0.116551
Adssl1	720.355	-0.116522	0.107134	1.08763	0.276759	0.999974	0.116522
Lemd2	698.077	-0.116431	0.107092	1.0872	0.276949	0.999974	0.116431
Tead2	77.4432	-0.116181	0.253931	0.457529	0.647291	0.999974	0.116181
Sh3gl1	923.975	-0.116078	0.109435	1.0607	0.288828	0.999974	0.116078
AC157561.9	458.129	-0.116059	0.140356	0.826886	0.408302	0.999974	0.116059
Pus7	607.847	-0.116034	0.101541	1.14273	0.25315	0.999974	0.116034
Atp6v0e	606.956	-0.115851	0.120266	0.963289	0.335403	0.999974	0.115851
C2cd3	778.784	-0.115801	0.0991473	1.16797	0.24282	0.999974	0.115801
Capg	44.7034	-0.115637	0.305714	0.378253	0.705242	0.999974	0.115637
Mocos	47.2282	-0.11563	0.313657	0.368651	0.712388	0.999974	0.11563
Klhl11	1055.48	-0.115464	0.10331	1.11766	0.263714	0.999974	0.115464
Zfp105	139.379	-0.115421	0.203073	0.568372	0.569783	0.999974	0.115421
Knop1	813.085	-0.115366	0.0953451	1.20998	0.226285	0.999974	0.115366
Nhsl2	1501.6	-0.115289	0.108694	1.06067	0.288838	0.999974	0.115289
Zfp281	1846.91	-0.115281	0.0749728	1.53764	0.124138	0.999974	0.115281
RP24-459E13.2	21246.7	-0.115187	0.0988361	1.16543	0.243844	0.999974	0.115187
Pold3	759.466	-0.115091	0.0973726	1.18197	0.237218	0.999974	0.115091
Tanc2	5704.25	-0.115083	0.126181	0.912051	0.361742	0.999974	0.115083
Cntnap1	7297.25	-0.115076	0.0926567	1.24196	0.21425	0.999974	0.115076
Slc7a10	939.028	-0.115054	0.108749	1.05797	0.290067	0.999974	0.115054
Hars2	862.337	-0.115054	0.115209	0.998648	0.317965	0.999974	0.115054
Hook1	1890.55	-0.114926	0.109767	1.04699	0.295103	0.999974	0.114926
Rapgef1	4770.29	-0.114824	0.0848052	1.35398	0.175744	0.999974	0.114824
Rbm39	4651.48	-0.114806	0.0668935	1.71626	0.0861153	0.999974	0.114806
Pin4	340.012	-0.114777	0.127223	0.902171	0.366966	0.999974	0.114777
Tspan11	210.214	-0.114745	0.18773	0.611223	0.541052	0.999974	0.114745
Trio	5050.79	-0.114624	0.0952272	1.20369	0.22871	0.999974	0.114624
Ndufaf4	1478.46	-0.114605	0.0937402	1.22258	0.221488	0.999974	0.114605
Stxbp2	687.237	-0.114584	0.11905	0.962489	0.335804	0.999974	0.114584
Pde4a	3825.5	-0.114572	0.0825488	1.38793	0.165159	0.999974	0.114572
B4galt5	1903.63	-0.114402	0.0885882	1.29139	0.196567	0.999974	0.114402
Gpcpd1	4691.14	-0.114396	0.0742079	1.54157	0.123179	0.999974	0.114396
Eva1a	491.433	-0.114361	0.134791	0.84843	0.396199	0.999974	0.114361
Pold2	288.064	-0.114332	0.138719	0.824194	0.409829	0.999974	0.114332
Bcl11b	2327.34	-0.114243	0.108785	1.05018	0.293637	0.999974	0.114243
Il11ra1	778.295	-0.114198	0.0948982	1.20337	0.228831	0.999974	0.114198
Rbm4	115.836	-0.114128	0.198396	0.575252	0.565121	0.999974	0.114128
Taf3	695.647	-0.114056	0.0942541	1.21009	0.226245	0.999974	0.114056
Nupl2	243.228	-0.114018	0.14035	0.81238	0.416574	0.999974	0.114018
Slc10a7	168.606	-0.114006	0.181096	0.629532	0.529001	0.999974	0.114006
Ddx50	2334.37	-0.11389	0.0709801	1.60454	0.108595	0.999974	0.11389
RP24-185O19.6	518.394	-0.113818	0.107101	1.06272	0.287911	0.999974	0.113818
Il33	1688.45	-0.113787	0.114638	0.992576	0.320917	0.999974	0.113787
Rsph3b	136.494	-0.113761	0.176531	0.644425	0.5193	0.999974	0.113761
Lars2	21383.6	-0.113732	0.121809	0.933693	0.350462	0.999974	0.113732
Caml	1213.34	-0.113728	0.0920523	1.23547	0.216655	0.999974	0.113728
Zfp334	788.197	-0.113723	0.104096	1.09248	0.274621	0.999974	0.113723
Supt20	918.727	-0.113387	0.0932147	1.21641	0.22383	0.999974	0.113387
Thoc1	835.303	-0.113276	0.111188	1.01877	0.30831	0.999974	0.113276
Kdm2a	2383.06	-0.113269	0.0964624	1.17422	0.240305	0.999974	0.113269
Kctd6	1089.02	-0.113228	0.0847748	1.33563	0.181671	0.999974	0.113228
Scly	486.379	-0.113159	0.111429	1.01553	0.309853	0.999974	0.113159
Ccdc8	124.114	-0.113154	0.195993	0.577339	0.563711	0.999974	0.113154
Nav2	1541.93	-0.113129	0.110369	1.02501	0.305358	0.999974	0.113129
Vars	1038.55	-0.113094	0.101468	1.11457	0.265034	0.999974	0.113094
Lrrc58	4513.9	-0.11306	0.0754613	1.49825	0.134069	0.999974	0.11306
Tmem67	305.414	-0.112997	0.135247	0.835482	0.403446	0.999974	0.112997
Comtd1	264.186	-0.112953	0.13645	0.827798	0.407785	0.999974	0.112953
Ddx59	244.873	-0.112869	0.15008	0.752061	0.452014	0.999974	0.112869
Nfasc	6391.67	-0.112775	0.102519	1.10005	0.271312	0.999974	0.112775
Pcdhb13	136.108	-0.112751	0.194194	0.580613	0.561501	0.999974	0.112751
Slc25a25	1749.44	-0.112735	0.0898245	1.25506	0.209458	0.999974	0.112735
Stk19	748.321	-0.112732	0.0939965	1.19932	0.230403	0.999974	0.112732
Usp28	852.639	-0.112729	0.102749	1.09713	0.272586	0.999974	0.112729
Spry4	421.054	-0.112699	0.115592	0.97498	0.32957	0.999974	0.112699
Mrgbp	463.735	-0.112643	0.119911	0.93939	0.347531	0.999974	0.112643
Dbr1	343.331	-0.112578	0.127911	0.880128	0.37879	0.999974	0.112578
Safb2	1293.62	-0.112578	0.109261	1.03035	0.302846	0.999974	0.112578
Cnih4	1371.13	-0.112574	0.0922479	1.22035	0.222334	0.999974	0.112574
Ddx20	386.571	-0.112542	0.121384	0.927153	0.353847	0.999974	0.112542
Rtn4ip1	367.428	-0.112326	0.129259	0.869002	0.384846	0.999974	0.112326
Bicral	1517.69	-0.112313	0.114208	0.983411	0.325405	0.999974	0.112313
Upf1	1766.33	-0.112311	0.0954344	1.17684	0.239258	0.999974	0.112311
Zfp658	186.784	-0.112119	0.166262	0.674352	0.500087	0.999974	0.112119
Tor1b	997.722	-0.112111	0.0902049	1.24284	0.213925	0.999974	0.112111
Egln2	2152.62	-0.112098	0.0793978	1.41186	0.157992	0.999974	0.112098
R3hcc1	644.153	-0.112019	0.100018	1.11998	0.262721	0.999974	0.112019
H2-D1	1248.26	-0.112001	0.0896412	1.24944	0.211505	0.999974	0.112001
Utp15	847.754	-0.111946	0.0997796	1.12193	0.261892	0.999974	0.111946
Klhl40	248.469	-0.11186	0.195148	0.573207	0.566505	0.999974	0.11186
Ift140	722.117	-0.111828	0.0943522	1.18521	0.235933	0.999974	0.111828
Nell1	1689.75	-0.111807	0.103241	1.08297	0.278822	0.999974	0.111807
Klf13	6604.31	-0.111801	0.0882349	1.26708	0.205127	0.999974	0.111801
Phip	2072.91	-0.111623	0.0945753	1.18026	0.237897	0.999974	0.111623
Ric1	1509.76	-0.111598	0.0841129	1.32677	0.184586	0.999974	0.111598
Lnx1	753.128	-0.111567	0.116434	0.958204	0.33796	0.999974	0.111567
Zbtb49	189.39	-0.111391	0.154963	0.718823	0.47225	0.999974	0.111391
Spire2	400.4	-0.11136	0.13338	0.834907	0.40377	0.999974	0.11136
Eif4ebp2	1940.33	-0.111315	0.0765049	1.45501	0.145666	0.999974	0.111315
Zc4h2	726.618	-0.111306	0.103257	1.07796	0.281052	0.999974	0.111306
Tgfb1	190.835	-0.111252	0.151639	0.733665	0.463153	0.999974	0.111252
Fbxw8	1432.83	-0.111186	0.0815899	1.36274	0.172965	0.999974	0.111186
Ubc	902.811	-0.111167	0.0923496	1.20376	0.228682	0.999974	0.111167
Wnk1	8034.85	-0.111025	0.0747397	1.4855	0.137413	0.999974	0.111025
Uggt2	862.245	-0.11098	0.100655	1.10257	0.270212	0.999974	0.11098
Ezr	2769.88	-0.110969	0.0806266	1.37634	0.168717	0.999974	0.110969
Akap8l	2334.82	-0.11092	0.0796203	1.39311	0.163586	0.999974	0.11092
Csmd2	1596.57	-0.110883	0.124241	0.892484	0.372134	0.999974	0.110883
Ptpn9	1219.54	-0.110882	0.0904798	1.22549	0.220391	0.999974	0.110882
Zfp12	1086.57	-0.110799	0.086236	1.28483	0.198851	0.999974	0.110799
Pam16	661.044	-0.110785	0.124942	0.886697	0.375242	0.999974	0.110785
Manba	338.557	-0.110733	0.127141	0.870946	0.383784	0.999974	0.110733
Rnf32	332.006	-0.110709	0.123823	0.89409	0.371274	0.999974	0.110709
Slc37a2	99.2695	-0.110618	0.205492	0.538308	0.590365	0.999974	0.110618
Stx16	2101.03	-0.110555	0.0896612	1.23303	0.217563	0.999974	0.110555
Prag1	862.913	-0.11045	0.123307	0.895734	0.370395	0.999974	0.11045
Zfp207	3384.88	-0.110406	0.0736112	1.49985	0.133652	0.999974	0.110406
Ube4b	2747.8	-0.110273	0.0861543	1.27995	0.200563	0.999974	0.110273
Alg13	278.061	-0.110198	0.159988	0.688787	0.490957	0.999974	0.110198
Lrwd1	282.284	-0.110138	0.128912	0.85437	0.3929	0.999974	0.110138
Cacna1i	3369.6	-0.110068	0.230209	0.478124	0.632562	0.999974	0.110068
Luc7l3	4143.23	-0.11002	0.0867437	1.26834	0.204678	0.999974	0.11002
Ccl25	206.628	-0.109976	0.170854	0.643685	0.51978	0.999974	0.109976
Kif1a	40606.8	-0.109972	0.0848867	1.29551	0.195143	0.999974	0.109972
Ccdc66	448.293	-0.109898	0.113648	0.96701	0.333539	0.999974	0.109898
Kcnj16	1066.95	-0.109793	0.099586	1.1025	0.270246	0.999974	0.109793
Fam135b	1980.44	-0.109763	0.0946394	1.1598	0.246129	0.999974	0.109763
Sema3d	301.622	-0.109749	0.135174	0.811906	0.416846	0.999974	0.109749
Tmem110	730.714	-0.109741	0.0997794	1.09984	0.271402	0.999974	0.109741
Ipmk	1242.84	-0.109584	0.0868514	1.26175	0.20704	0.999974	0.109584
F3	1521.85	-0.10956	0.0939487	1.16617	0.243545	0.999974	0.10956
Scd1	10337.5	-0.109468	0.0732532	1.49438	0.135075	0.999974	0.109468
Ncln	1365.55	-0.109421	0.0829711	1.31878	0.187241	0.999974	0.109421
Rtn4r	3103.3	-0.109411	0.0852555	1.28333	0.199375	0.999974	0.109411
Thyn1	1030.38	-0.109402	0.0872805	1.25345	0.210041	0.999974	0.109402
Hrh1	506.023	-0.109376	0.123398	0.886373	0.375417	0.999974	0.109376
Dusp12	464.727	-0.109312	0.120553	0.906758	0.364535	0.999974	0.109312
Tgfb3	471.76	-0.109292	0.13299	0.821803	0.411189	0.999974	0.109292
Ralb	687.875	-0.109249	0.0997464	1.09527	0.2734	0.999974	0.109249
Coq10b	1223.5	-0.109228	0.0935332	1.1678	0.242887	0.999974	0.109228
Pim3	1131.15	-0.108998	0.0920614	1.18397	0.236426	0.999974	0.108998
Col6a1	1608.6	-0.108987	0.121074	0.900167	0.368031	0.999974	0.108987
RP23-220F20.2	356.387	-0.108981	0.136175	0.800307	0.423533	0.999974	0.108981
Zdhhc15	492.473	-0.108966	0.1047	1.04075	0.29799	0.999974	0.108966
Plekha1	3266.6	-0.108962	0.075203	1.44891	0.147364	0.999974	0.108962
Trp53bp2	866.299	-0.108911	0.0956109	1.1391	0.25466	0.999974	0.108911
AI846148	655.812	-0.10891	0.10125	1.07565	0.282082	0.999974	0.10891
Kcnq3	5821.23	-0.108858	0.234424	0.464362	0.642389	0.999974	0.108858
Rnf152	802.232	-0.108839	0.13393	0.812659	0.416413	0.999974	0.108839
Nr2c1	310.039	-0.108825	0.127922	0.850712	0.39493	0.999974	0.108825
Alg14	416.152	-0.10881	0.132803	0.819335	0.412595	0.999974	0.10881
Snip1	492.724	-0.108753	0.120138	0.905229	0.365344	0.999974	0.108753
Nefm	6955.16	-0.108745	0.0864966	1.25722	0.208674	0.999974	0.108745
Slc39a14	1026.38	-0.108726	0.08825	1.23202	0.217941	0.999974	0.108726
Arid3b	149.314	-0.108719	0.215605	0.504248	0.614087	0.999974	0.108719
Iws1	1078.62	-0.108645	0.0890888	1.21951	0.22265	0.999974	0.108645
Antxr1	573.453	-0.108643	0.106831	1.01696	0.309173	0.999974	0.108643
Ndst2	385.866	-0.108627	0.134755	0.806104	0.420183	0.999974	0.108627
Fance	325.262	-0.108596	0.124724	0.870691	0.383923	0.999974	0.108596
Rnf123	1687.25	-0.108527	0.0865462	1.25398	0.209851	0.999974	0.108527
Supt3	287.195	-0.10852	0.136031	0.797762	0.425008	0.999974	0.10852
Stradb	1449.29	-0.108475	0.0848492	1.27844	0.201093	0.999974	0.108475
Hsf1	835.382	-0.108433	0.094467	1.14784	0.251036	0.999974	0.108433
Zfp169	323.379	-0.108392	0.174717	0.620384	0.535005	0.999974	0.108392
Slc35e2	1397.07	-0.108341	0.0994419	1.08949	0.275939	0.999974	0.108341
Cdr2l	572.196	-0.10833	0.101879	1.06332	0.287637	0.999974	0.10833
Arhgef18	1561.17	-0.108222	0.0785925	1.377	0.168513	0.999974	0.108222
Tmc7	570.091	-0.108211	0.119453	0.905886	0.364996	0.999974	0.108211
Lig1	272.331	-0.10816	0.135251	0.799697	0.423886	0.999974	0.10816
Trim12a	77.809	-0.108158	0.239202	0.452162	0.651152	0.999974	0.108158
Zdhhc5	1804.41	-0.108041	0.0783401	1.37913	0.167855	0.999974	0.108041
Gan	906.75	-0.107916	0.111255	0.96999	0.332051	0.999974	0.107916
Caprin2	189.933	-0.107816	0.186245	0.57889	0.562663	0.999974	0.107816
Cux1	2881.39	-0.107778	0.108121	0.996823	0.31885	0.999974	0.107778
Asb8	1371.21	-0.107773	0.0956716	1.12649	0.259957	0.999974	0.107773
Mfsd12	1099.37	-0.107728	0.104871	1.02724	0.304305	0.999974	0.107728
Fndc5	2107.36	-0.107694	0.0876189	1.22912	0.219029	0.999974	0.107694
Ap4m1	486.196	-0.10766	0.110251	0.976497	0.328818	0.999974	0.10766
Hmbox1	1373.8	-0.107648	0.102372	1.05154	0.29301	0.999974	0.107648
Lrba	1139.75	-0.107579	0.0962929	1.11721	0.263907	0.999974	0.107579
Borcs6	901.313	-0.107556	0.0894367	1.20259	0.229134	0.999974	0.107556
Zcchc24	3048.34	-0.107546	0.0759233	1.4165	0.156628	0.999974	0.107546
Dnah9	111.248	-0.107511	0.194368	0.553133	0.580173	0.999974	0.107511
Pde8b	3025.85	-0.107434	0.081699	1.315	0.188512	0.999974	0.107434
Sod3	390.878	-0.107376	0.120449	0.891464	0.37268	0.999974	0.107376
Osbpl7	328.868	-0.107361	0.126748	0.847039	0.396974	0.999974	0.107361
Trpm2	1063.54	-0.107282	0.103483	1.03671	0.29987	0.999974	0.107282
Usp36	832.85	-0.107262	0.115333	0.930026	0.352358	0.999974	0.107262
Edc4	1565.41	-0.107099	0.0766282	1.39765	0.162219	0.999974	0.107099
Srcap	270.347	-0.107056	0.139412	0.76791	0.44254	0.999974	0.107056
Sstr4	361.665	-0.106992	0.134122	0.797717	0.425035	0.999974	0.106992
Dusp10	208.053	-0.106988	0.15829	0.6759	0.499104	0.999974	0.106988
Cox20	426.106	-0.106929	0.143104	0.747208	0.454938	0.999974	0.106929
Grik5	6612.42	-0.106845	0.0975615	1.09516	0.273447	0.999974	0.106845
Rgcc	667.66	-0.106802	0.128867	0.828782	0.407228	0.999974	0.106802
Psen2	352.62	-0.106799	0.136935	0.779928	0.435433	0.999974	0.106799
Csmd1	1832.09	-0.106792	0.121137	0.881581	0.378004	0.999974	0.106792
Fnbp1	3668.58	-0.106671	0.0769591	1.38608	0.165723	0.999974	0.106671
Rbm12b1	150.006	-0.106584	0.19174	0.555875	0.578296	0.999974	0.106584
Kif5a	152490	-0.106538	0.0645492	1.6505	0.098841	0.999974	0.106538
Ncoa1	4014.97	-0.106536	0.0836403	1.27374	0.202755	0.999974	0.106536
Man1c1	1255.74	-0.106484	0.109343	0.973854	0.330129	0.999974	0.106484
Fchsd1	216.405	-0.106236	0.172806	0.614772	0.538706	0.999974	0.106236
Actl6a	397.708	-0.106185	0.118327	0.897389	0.369511	0.999974	0.106185
Dazl	222.749	-0.106144	0.174213	0.609278	0.54234	0.999974	0.106144
Bsn	15140.1	-0.106118	0.122508	0.866215	0.386372	0.999974	0.106118
Nsmce2	866.852	-0.106103	0.0944671	1.12317	0.261366	0.999974	0.106103
Ncoa2	3249.48	-0.106082	0.085233	1.24461	0.213275	0.999974	0.106082
Ctdspl	892.018	-0.106072	0.1086	0.976721	0.328707	0.999974	0.106072
Hdac10	335.669	-0.106069	0.158314	0.669993	0.502862	0.999974	0.106069
Zfp236	1433.04	-0.106056	0.0984062	1.07773	0.281153	0.999974	0.106056
Metap1d	429.495	-0.105947	0.124788	0.849011	0.395875	0.999974	0.105947
Uap1l1	506.136	-0.105937	0.13977	0.757938	0.448488	0.999974	0.105937
Rprd2	1431.98	-0.105923	0.0914378	1.15841	0.246696	0.999974	0.105923
Dixdc1	3481.91	-0.10591	0.0709225	1.49331	0.135355	0.999974	0.10591
Klhl42	979.874	-0.1059	0.0976568	1.08441	0.278184	0.999974	0.1059
Fry	3412.9	-0.105777	0.100026	1.05749	0.290286	0.999974	0.105777
Sipa1l3	1168.93	-0.105767	0.102538	1.03149	0.302309	0.999974	0.105767
Zfyve16	693.674	-0.105767	0.101696	1.04003	0.298325	0.999974	0.105767
Wipf3	2934.77	-0.105738	0.0959187	1.10237	0.270301	0.999974	0.105738
Anapc13	651.528	-0.105728	0.106967	0.988424	0.322945	0.999974	0.105728
Cmc2	403.485	-0.10556	0.124718	0.84639	0.397335	0.999974	0.10556
Kcnk3	901.28	-0.105455	0.117388	0.898342	0.369003	0.999974	0.105455
Epc1	1083.27	-0.105408	0.0896866	1.1753	0.239876	0.999974	0.105408
Atg4b	1952.63	-0.105394	0.0764107	1.37931	0.167799	0.999974	0.105394
Stk40	1205.27	-0.105335	0.0921311	1.14332	0.252908	0.999974	0.105335
Pacsin3	919.594	-0.105278	0.0996555	1.05642	0.290775	0.999974	0.105278
Capn15	1422.4	-0.105219	0.089106	1.18083	0.237671	0.999974	0.105219
Acaca	2237.71	-0.105158	0.0839554	1.25254	0.210372	0.999974	0.105158
Kif21a	6695.64	-0.105125	0.0808897	1.29961	0.193736	0.999974	0.105125
Jcad	6003.2	-0.105079	0.0638236	1.64639	0.0996825	0.999974	0.105079
Huwe1	10264.6	-0.105058	0.0964988	1.0887	0.276287	0.999974	0.105058
Nek1	1565.71	-0.10503	0.101346	1.03635	0.300039	0.999974	0.10503
Ephb4	185.164	-0.104991	0.172858	0.607382	0.543597	0.999974	0.104991
Nol4l	1896.08	-0.104841	0.108517	0.966124	0.333982	0.999974	0.104841
Kdelc1	275.855	-0.104838	0.129679	0.808442	0.418836	0.999974	0.104838
Pgs1	2670.01	-0.104802	0.0686077	1.52756	0.126623	0.999974	0.104802
Irf9	304.772	-0.104758	0.14781	0.708735	0.478489	0.999974	0.104758
Cyth1	2064.91	-0.104745	0.0816604	1.28269	0.1996	0.999974	0.104745
Nt5dc3	2493.41	-0.104738	0.0829839	1.26215	0.206894	0.999974	0.104738
Neurl1b	2850.38	-0.104718	0.0868307	1.206	0.227817	0.999974	0.104718
Csnk1e	2840.53	-0.10471	0.0900117	1.1633	0.244708	0.999974	0.10471
Nol10	674.695	-0.104692	0.102364	1.02274	0.30643	0.999974	0.104692
Tmem132c	232.476	-0.10462	0.146359	0.714816	0.474723	0.999974	0.10462
Rmnd5a	5136.08	-0.104533	0.0803127	1.30158	0.193059	0.999974	0.104533
Rnd3	491.772	-0.104532	0.121704	0.858902	0.390394	0.999974	0.104532
Tenm3	1122.74	-0.104485	0.121967	0.856666	0.39163	0.999974	0.104485
Ccp110	3135.1	-0.104472	0.080822	1.29262	0.196142	0.999974	0.104472
Tfcp2l1	431.818	-0.10436	0.116708	0.894191	0.37122	0.999974	0.10436
Ptrhd1	421.709	-0.104349	0.115645	0.902325	0.366884	0.999974	0.104349
Rara	418.436	-0.104226	0.142144	0.733238	0.463413	0.999974	0.104226
Zfp948	437.203	-0.104218	0.112767	0.924187	0.355389	0.999974	0.104218
Serac1	435.897	-0.104218	0.126745	0.82226	0.410929	0.999974	0.104218
Fam220a	1461.21	-0.104183	0.0894036	1.16531	0.243894	0.999974	0.104183
Zfand2b	531.05	-0.104147	0.113131	0.920583	0.357268	0.999974	0.104147
Gsto1	906.201	-0.104085	0.100304	1.0377	0.29941	0.999974	0.104085
Ubn1	2049.99	-0.104015	0.0760232	1.36821	0.171248	0.999974	0.104015
Hmgxb4	458.864	-0.104006	0.118498	0.877702	0.380105	0.999974	0.104006
Rgsl1	50.7644	-0.1039	0.365164	0.28453	0.776004	0.999974	0.1039
Pcdh18	194.099	-0.103764	0.194538	0.533387	0.593766	0.999974	0.103764
Stk38	759.611	-0.10376	0.10476	0.990453	0.321953	0.999974	0.10376
Tcte1	81.2502	-0.103746	0.241949	0.428793	0.668074	0.999974	0.103746
Sspn	453.401	-0.103737	0.123483	0.840091	0.400858	0.999974	0.103737
Prrt2	154.479	-0.103717	0.169824	0.610732	0.541377	0.999974	0.103717
Mvd	738.074	-0.103713	0.122925	0.843709	0.398832	0.999974	0.103713
Nbeal1	904.002	-0.103675	0.101272	1.02372	0.305966	0.999974	0.103675
Plcl2	3228.26	-0.103672	0.0714742	1.45048	0.146924	0.999974	0.103672
Mcm3ap	1502.61	-0.103611	0.0779331	1.32948	0.183688	0.999974	0.103611
Hvcn1	89.9448	-0.103598	0.225941	0.458519	0.646579	0.999974	0.103598
Cflar	729.292	-0.103556	0.108719	0.952511	0.340838	0.999974	0.103556
Shroom3	115.934	-0.103552	0.192318	0.538442	0.590272	0.999974	0.103552
Kcnn1	651.718	-0.103543	0.108927	0.950574	0.34182	0.999974	0.103543
Nrbf2	512.099	-0.103536	0.110336	0.938372	0.348053	0.999974	0.103536
Mllt6	6940.65	-0.10352	0.0926976	1.11675	0.264103	0.999974	0.10352
Fbxl18	1557.62	-0.103429	0.117008	0.883948	0.376724	0.999974	0.103429
Pcdhga3	344.475	-0.103427	0.158864	0.651041	0.51502	0.999974	0.103427
Gbf1	2196.82	-0.103361	0.0892915	1.15757	0.247039	0.999974	0.103361
Xpo5	1179.45	-0.103334	0.0899261	1.14909	0.250517	0.999974	0.103334
Mtmr14	471.213	-0.103317	0.115816	0.892072	0.372354	0.999974	0.103317
Gpr62	292.713	-0.103297	0.126337	0.817627	0.41357	0.999974	0.103297
Hip1	1735.28	-0.10322	0.0748401	1.37921	0.167831	0.999974	0.10322
Gm10118	103.353	-0.103201	0.205653	0.501822	0.615793	0.999974	0.103201
Mgst1	206.243	-0.103142	0.156135	0.660595	0.508872	0.999974	0.103142
Znrf2	865.023	-0.103006	0.0936075	1.1004	0.271158	0.999974	0.103006
Zfp414	473.578	-0.102978	0.112001	0.919444	0.357863	0.999974	0.102978
Prodh	762.256	-0.102915	0.0995107	1.03421	0.301037	0.999974	0.102915
Tagap1	817.921	-0.102904	0.0917652	1.12138	0.262126	0.999974	0.102904
Scarb1	703.172	-0.102755	0.0936757	1.09692	0.272676	0.999974	0.102755
Gga2	957.795	-0.102715	0.0898012	1.1438	0.252705	0.999974	0.102715
Nav1	2709.84	-0.102674	0.124906	0.822007	0.411073	0.999974	0.102674
Itsn1	4752.55	-0.102658	0.0872928	1.17602	0.239588	0.999974	0.102658
RP23-79E13.6	90.7265	-0.102524	0.253244	0.40484	0.685595	0.999974	0.102524
Tnpo1	2457.77	-0.102519	0.0788541	1.30011	0.193564	0.999974	0.102519
St8sia5	1530.5	-0.102493	0.0770749	1.32978	0.183591	0.999974	0.102493
Pm20d2	67.5313	-0.102488	0.24428	0.419554	0.674812	0.999974	0.102488
Mical3	2575.41	-0.102428	0.105065	0.974892	0.329614	0.999974	0.102428
Zcchc8	700.257	-0.102386	0.106463	0.961711	0.336195	0.999974	0.102386
Zfp780b	576.443	-0.102325	0.11243	0.910117	0.362761	0.999974	0.102325
Atp13a4	385.49	-0.102317	0.136606	0.748989	0.453864	0.999974	0.102317
Rbm33	2063.11	-0.102315	0.0891829	1.14724	0.251281	0.999974	0.102315
Hsd11b1	580.165	-0.102312	0.132298	0.773344	0.439319	0.999974	0.102312
Mettl13	441.032	-0.102273	0.116969	0.874364	0.38192	0.999974	0.102273
Fam114a2	989.484	-0.102156	0.0912593	1.1194	0.262967	0.999974	0.102156
Itpr2	613.877	-0.102136	0.130753	0.781138	0.434721	0.999974	0.102136
Srrm3	1515.61	-0.102016	0.0855219	1.19286	0.232923	0.999974	0.102016
Nup98	1049.86	-0.101926	0.0945192	1.07837	0.28087	0.999974	0.101926
Ttc8	512.612	-0.101888	0.113632	0.896645	0.369908	0.999974	0.101888
Tmem25	1710.38	-0.101853	0.0831749	1.22457	0.220738	0.999974	0.101853
RP24-443B5.1	98.2287	-0.101853	0.205068	0.496676	0.619418	0.999974	0.101853
Myl6b	495.341	-0.101824	0.121172	0.84032	0.400729	0.999974	0.101824
P3h3	434.071	-0.10181	0.113541	0.896685	0.369887	0.999974	0.10181
Zfp932	796.894	-0.101771	0.126818	0.802499	0.422264	0.999974	0.101771
Tbc1d1	674.925	-0.101769	0.10596	0.960449	0.336829	0.999974	0.101769
Ankrd24	965.042	-0.101767	0.112298	0.906225	0.364817	0.999974	0.101767
Rnpc3	684.348	-0.101734	0.0989435	1.02821	0.303853	0.999974	0.101734
Ppfia3	7481.84	-0.101571	0.0777652	1.30613	0.19151	0.999974	0.101571
Bbs2	616.852	-0.101538	0.0993558	1.02196	0.306798	0.999974	0.101538
Ak1	3633.84	-0.101509	0.0670546	1.51383	0.130069	0.999974	0.101509
Poc5	1437.55	-0.10137	0.0878321	1.15414	0.248444	0.999974	0.10137
Slc43a2	1566.65	-0.101312	0.104276	0.97158	0.331259	0.999974	0.101312
Stra6	103.23	-0.101304	0.213452	0.474598	0.635073	0.999974	0.101304
Etv5	3664.31	-0.101284	0.0969714	1.04448	0.296265	0.999974	0.101284
Stag1	1071.19	-0.101204	0.0963104	1.05081	0.293344	0.999974	0.101204
Crebzf	1620.76	-0.101159	0.0856007	1.18176	0.237302	0.999974	0.101159
Psmg1	343.085	-0.101158	0.137296	0.736793	0.461248	0.999974	0.101158
March1	1277.51	-0.10109	0.0943534	1.07139	0.283992	0.999974	0.10109
Rnf150	2468.05	-0.10105	0.100557	1.0049	0.314943	0.999974	0.10105
Eif2ak3	847.384	-0.101007	0.108082	0.934539	0.350026	0.999974	0.101007
Phc3	1983.65	-0.100962	0.108187	0.93322	0.350707	0.999974	0.100962
Met	328.228	-0.100915	0.146474	0.688965	0.490845	0.999974	0.100915
Adrb1	1032.03	-0.100868	0.10923	0.923444	0.355776	0.999974	0.100868
Car8	1022.66	-0.100845	0.0963404	1.04676	0.295212	0.999974	0.100845
Htr7	324.285	-0.100843	0.124048	0.812934	0.416256	0.999974	0.100843
Lrrc16a	683.485	-0.100809	0.104609	0.963675	0.335209	0.999974	0.100809
Cars2	376.081	-0.100729	0.125238	0.804297	0.421225	0.999974	0.100729
Dock10	1115.3	-0.100701	0.0979269	1.02833	0.303794	0.999974	0.100701
Rhou	1753.42	-0.100699	0.087049	1.15681	0.247351	0.999974	0.100699
Cyb5a	1696.79	-0.100691	0.089391	1.12641	0.259991	0.999974	0.100691
Rnf31	665.526	-0.100676	0.109459	0.919752	0.357702	0.999974	0.100676
Sfpq	4005.75	-0.100618	0.0876775	1.14759	0.251138	0.999974	0.100618
Nufip1	514.61	-0.100591	0.120447	0.835147	0.403635	0.999974	0.100591
Caskin1	4655.77	-0.100556	0.0800758	1.25576	0.209203	0.999974	0.100556
Prpf4	654.126	-0.100503	0.0962044	1.04468	0.296172	0.999974	0.100503
Wdfy3	5965.05	-0.100482	0.102475	0.980548	0.326816	0.999974	0.100482
Pygo2	1423.73	-0.100422	0.0803398	1.24997	0.211311	0.999974	0.100422
Pdss1	196.324	-0.100369	0.175354	0.57238	0.567065	0.999974	0.100369
Nvl	1775.37	-0.100365	0.117348	0.85528	0.392396	0.999974	0.100365
Timm44	1402.55	-0.100351	0.0810676	1.23787	0.215763	0.999974	0.100351
Slirp	1012.72	-0.10034	0.112462	0.892207	0.372282	0.999974	0.10034
Camk2n2	3087.59	-0.100264	0.0841688	1.19122	0.233567	0.999974	0.100264
Ric8b	1544.49	-0.100192	0.0833977	1.20137	0.229606	0.999974	0.100192
Phf21a	1121.69	-0.100187	0.0877202	1.14212	0.253405	0.999974	0.100187
Rce1	501.662	-0.100155	0.112978	0.886494	0.375351	0.999974	0.100155
Camsap2	6026.54	-0.100038	0.091817	1.08953	0.275919	0.999974	0.100038
Prom1	567.728	-0.100026	0.132359	0.755722	0.449816	0.999974	0.100026
Hrsp12	1187.92	-0.10001	0.102725	0.973577	0.330267	0.999974	0.10001
Sorbs1	1697.56	-0.100001	0.077392	1.29213	0.19631	0.999974	0.100001
Cep131	658.601	-0.0999532	0.105852	0.944276	0.345029	0.999974	0.0999532
Ccdc88c	843.456	-0.0999216	0.114918	0.869504	0.384572	0.999974	0.0999216
Slc31a2	260.336	-0.0998883	0.158478	0.630299	0.528499	0.999974	0.0998883
Esam	460.241	-0.0998807	0.111893	0.892643	0.372048	0.999974	0.0998807
Lrrn3	1907.95	-0.0998072	0.0812523	1.22836	0.219311	0.999974	0.0998072
Gpatch1	701.506	-0.0997913	0.106205	0.939613	0.347416	0.999974	0.0997913
Zfp930	696.229	-0.0996709	0.108933	0.914977	0.360204	0.999974	0.0996709
Sfxn4	331.301	-0.0996281	0.12705	0.784168	0.432942	0.999974	0.0996281
Nf1	3198.63	-0.0996114	0.103174	0.965468	0.33431	0.999974	0.0996114
Stambpl1	568.092	-0.0996104	0.0991759	1.00438	0.315195	0.999974	0.0996104
Zfp52	191.136	-0.0995876	0.171681	0.580074	0.561865	0.999974	0.0995876
Kcna2	9200.58	-0.0994869	0.12555	0.792407	0.428123	0.999974	0.0994869
Kif16b	593.05	-0.0994514	0.103975	0.956492	0.338824	0.999974	0.0994514
Fam73b	2215.55	-0.099381	0.0803687	1.23656	0.216249	0.999974	0.099381
Gas8	470.4	-0.0993163	0.122197	0.812756	0.416358	0.999974	0.0993163
Speg	3902.16	-0.0993156	0.0890413	1.11539	0.264684	0.999974	0.0993156
Fmnl1	3358.77	-0.0993009	0.0840258	1.18179	0.237289	0.999974	0.0993009
Otud3	286.41	-0.0992528	0.135886	0.73041	0.46514	0.999974	0.0992528
Trrap	3152.39	-0.0992071	0.106559	0.931007	0.35185	0.999974	0.0992071
Elof1	1363.19	-0.0991963	0.111751	0.887651	0.374728	0.999974	0.0991963
Traf2	333.19	-0.0991312	0.135539	0.731388	0.464542	0.999974	0.0991312
RP23-297K24.1	239.314	-0.0991014	0.139557	0.710114	0.477633	0.999974	0.0991014
Ints8	914.092	-0.099065	0.105816	0.9362	0.34917	0.999974	0.099065
Numb	1420.75	-0.0990136	0.0915115	1.08198	0.279261	0.999974	0.0990136
Nfxl1	289.334	-0.0990103	0.14661	0.675329	0.499467	0.999974	0.0990103
Mitd1	218.784	-0.0989945	0.182404	0.542721	0.587322	0.999974	0.0989945
Zfp623	317.97	-0.0989505	0.126551	0.781905	0.434271	0.999974	0.0989505
Ccdc77	129.631	-0.0989265	0.198051	0.4995	0.617427	0.999974	0.0989265
Kctd20	2422.42	-0.0988652	0.0724955	1.36374	0.172649	0.999974	0.0988652
Ttc14	3250.83	-0.0988336	0.102608	0.963216	0.335439	0.999974	0.0988336
Hadha	2071.49	-0.098734	0.0718179	1.37478	0.169199	0.999974	0.098734
Cry2	3739.01	-0.0987049	0.0882205	1.11884	0.263207	0.999974	0.0987049
Npas1	272.468	-0.0986948	0.147689	0.66826	0.503968	0.999974	0.0986948
Usp40	435.16	-0.0986591	0.123959	0.795898	0.426091	0.999974	0.0986591
Cntn3	932.431	-0.098623	0.106239	0.928312	0.353246	0.999974	0.098623
Tmem38a	4435.18	-0.0985825	0.0811744	1.21445	0.224575	0.999974	0.0985825
Tyw1	387.624	-0.0985469	0.12156	0.810688	0.417545	0.999974	0.0985469
Znfx1	2409.7	-0.0984899	0.0871295	1.13039	0.258314	0.999974	0.0984899
Clcc1	804.844	-0.0984015	0.090784	1.08391	0.278406	0.999974	0.0984015
Acaa1a	1680.28	-0.0983683	0.0922736	1.06605	0.286401	0.999974	0.0983683
Ctps2	1029.58	-0.0983036	0.0886352	1.10908	0.267395	0.999974	0.0983036
Asxl2	887.116	-0.0982678	0.0980974	1.00174	0.316471	0.999974	0.0982678
Oxnad1	552.112	-0.0982533	0.109739	0.895339	0.370606	0.999974	0.0982533
Clec2d	203.487	-0.0981886	0.188219	0.521673	0.601898	0.999974	0.0981886
Rrp9	535.654	-0.0981847	0.107065	0.917053	0.359115	0.999974	0.0981847
Ptbp3	1100.85	-0.0981522	0.0858622	1.14314	0.252982	0.999974	0.0981522
Ivd	1727.48	-0.0981271	0.0765432	1.28198	0.199848	0.999974	0.0981271
Phospho2	1293.64	-0.0981057	0.0906082	1.08275	0.278921	0.999974	0.0981057
Brsk1	17815.8	-0.0979984	0.078799	1.24365	0.213628	0.999974	0.0979984
Nsun5	282.118	-0.0979667	0.157347	0.622616	0.533537	0.999974	0.0979667
Ddx26b	1509.85	-0.0979532	0.11777	0.83173	0.405561	0.999974	0.0979532
Adrbk1	10584.9	-0.0978529	0.0742295	1.31825	0.18742	0.999974	0.0978529
Schip1	818.113	-0.0978328	0.111914	0.874177	0.382022	0.999974	0.0978328
Pan2	562.387	-0.0978311	0.11339	0.862787	0.388255	0.999974	0.0978311
Znrf1	5079.91	-0.097803	0.0754043	1.29705	0.194615	0.999974	0.097803
Thbs4	256.262	-0.0977812	0.174526	0.560266	0.575298	0.999974	0.0977812
Magi2	3949.78	-0.0977696	0.0918553	1.06439	0.287153	0.999974	0.0977696
Setd5	3285.77	-0.0977626	0.0864494	1.13087	0.258112	0.999974	0.0977626
Satb2	2084.18	-0.0977255	0.101235	0.965336	0.334377	0.999974	0.0977255
Sbk1	2982.4	-0.0975423	0.0800551	1.21844	0.223057	0.999974	0.0975423
Psmg2	483.377	-0.0975301	0.111635	0.87365	0.382309	0.999974	0.0975301
Vps13c	2379.66	-0.0974973	0.112558	0.866196	0.386383	0.999974	0.0974973
Sla	424.611	-0.0974307	0.138349	0.704239	0.481284	0.999974	0.0974307
Extl3	6127.73	-0.0973829	0.0881876	1.10427	0.269476	0.999974	0.0973829
Capn2	2164.09	-0.0973788	0.073309	1.32833	0.184068	0.999974	0.0973788
Tigd3	104.147	-0.0973359	0.20938	0.464878	0.642019	0.999974	0.0973359
Mro	414.52	-0.0971813	0.120247	0.808182	0.418986	0.999974	0.0971813
Cisd3	557.758	-0.0971681	0.115417	0.841887	0.399851	0.999974	0.0971681
Mcm7	375.668	-0.0971114	0.137159	0.708022	0.478932	0.999974	0.0971114
Eif2d	858.583	-0.0970854	0.102423	0.947888	0.343186	0.999974	0.0970854
Rai1	1966.9	-0.0969909	0.111501	0.869868	0.384372	0.999974	0.0969909
Pitpnm2	7803.75	-0.096967	0.0915265	1.05944	0.289399	0.999974	0.096967
Rnf111	1273.64	-0.0969002	0.087644	1.10561	0.268895	0.999974	0.0969002
Ddx10	646.033	-0.0968894	0.114108	0.849102	0.395825	0.999974	0.0968894
Smug1	599.738	-0.0968851	0.116757	0.829803	0.40665	0.999974	0.0968851
Stox2	5233.15	-0.0968512	0.0878895	1.10197	0.270477	0.999974	0.0968512
Phf3	2723.22	-0.0968164	0.0763319	1.26836	0.204669	0.999974	0.0968164
Sdad1	646.856	-0.096803	0.12535	0.772262	0.439959	0.999974	0.096803
Bcat1	2337.37	-0.0967967	0.0809391	1.19592	0.231727	0.999974	0.0967967
Pdlim7	1155.44	-0.0967635	0.0871428	1.1104	0.266826	0.999974	0.0967635
Pptc7	2460.06	-0.0966714	0.0840166	1.15062	0.249888	0.999974	0.0966714
Nudt14	249.575	-0.0966382	0.148591	0.650361	0.515459	0.999974	0.0966382
Tmem104	414.76	-0.0965459	0.131142	0.736194	0.461613	0.999974	0.0965459
Heatr1	698.419	-0.09648	0.110299	0.874718	0.381728	0.999974	0.09648
Kcnb1	8789.92	-0.0963902	0.124295	0.775497	0.438046	0.999974	0.0963902
Hmg20b	547.108	-0.0962915	0.108133	0.890489	0.373203	0.999974	0.0962915
Jakmip3	693.951	-0.0962491	0.11386	0.845332	0.397925	0.999974	0.0962491
Slx4	719.87	-0.0962027	0.11551	0.83285	0.404929	0.999974	0.0962027
Hectd2	685.097	-0.096161	0.134101	0.717078	0.473326	0.999974	0.096161
Ppp1r15a	385.851	-0.0960173	0.127365	0.753878	0.450923	0.999974	0.0960173
Als2	1294.27	-0.0960093	0.0979104	0.980582	0.326799	0.999974	0.0960093
Epas1	5107.31	-0.0959923	0.071021	1.3516	0.176502	0.999974	0.0959923
Ranbp2	4890.93	-0.0959882	0.0699234	1.37276	0.169827	0.999974	0.0959882
Cited2	947.817	-0.0959783	0.0907841	1.05722	0.290413	0.999974	0.0959783
H2-DMa	360.212	-0.0958961	0.120649	0.794836	0.426709	0.999974	0.0958961
Taok3	1711.95	-0.0958519	0.0893627	1.07262	0.283443	0.999974	0.0958519
Blvra	664.841	-0.0957399	0.111757	0.856675	0.391624	0.999974	0.0957399
Tjp1	3499.37	-0.0956813	0.0820302	1.16642	0.243447	0.999974	0.0956813
Lpgat1	10879.1	-0.0955987	0.107315	0.890821	0.373025	0.999974	0.0955987
Lrrc2	50.9555	-0.0955919	0.339553	0.281522	0.77831	0.999974	0.0955919
Mdc1	537.158	-0.0955554	0.113859	0.839246	0.401331	0.999974	0.0955554
Grpel2	782.8	-0.0955539	0.101123	0.944926	0.344696	0.999974	0.0955539
Qtrtd1	412.02	-0.0954289	0.117913	0.809314	0.418335	0.999974	0.0954289
Chordc1	2735.68	-0.0953442	0.0738481	1.29108	0.196674	0.999974	0.0953442
Pigv	191.095	-0.0951183	0.158391	0.600528	0.548155	0.999974	0.0951183
Ube2g2	1184.05	-0.0951145	0.106438	0.893612	0.37153	0.999974	0.0951145
Smpdl3b	39.3518	-0.0951143	0.332726	0.285864	0.774982	0.999974	0.0951143
Nsd2	3609.62	-0.0951054	0.0855852	1.11124	0.266466	0.999974	0.0951054
Plk2	5843.7	-0.0950812	0.0737158	1.28983	0.197108	0.999974	0.0950812
Nfix	8081.91	-0.0950808	0.0932575	1.01955	0.307942	0.999974	0.0950808
Ccnk	632.176	-0.0950406	0.102415	0.927994	0.353411	0.999974	0.0950406
Nsdhl	835.768	-0.0950061	0.0946094	1.00419	0.315285	0.999974	0.0950061
Tonsl	145.333	-0.0949023	0.200484	0.473366	0.635952	0.999974	0.0949023
B4galt4	612.206	-0.094882	0.120689	0.78617	0.431768	0.999974	0.094882
Toe1	437.661	-0.0948684	0.114749	0.826744	0.408382	0.999974	0.0948684
Amotl1	954.51	-0.0947613	0.0904904	1.0472	0.295009	0.999974	0.0947613
Zzef1	1790.45	-0.0947038	0.0817866	1.15794	0.246889	0.999974	0.0947038
Ercc5	652.833	-0.0946857	0.0986435	0.959878	0.337116	0.999974	0.0946857
B4galt3	1159.54	-0.0946711	0.0903909	1.04735	0.294937	0.999974	0.0946711
Nppc	194.712	-0.0946237	0.160291	0.590324	0.554973	0.999974	0.0946237
Spry1	196.375	-0.0945267	0.154412	0.612171	0.540424	0.999974	0.0945267
Crebbp	2116.74	-0.0944753	0.102908	0.918053	0.358591	0.999974	0.0944753
Lrch3	893.697	-0.0944731	0.0982161	0.96189	0.336105	0.999974	0.0944731
Tspan14	1230.04	-0.0943996	0.0908228	1.03938	0.298627	0.999974	0.0943996
Spata5	371.261	-0.0943844	0.139064	0.678712	0.49732	0.999974	0.0943844
Hjurp	1700.4	-0.0943789	0.0893359	1.05645	0.290762	0.999974	0.0943789
Clk4	1384.34	-0.0943027	0.0910283	1.03597	0.300216	0.999974	0.0943027
Tle2	555.999	-0.0942864	0.118143	0.798067	0.424831	0.999974	0.0942864
Arhgef10l	1807.7	-0.0942673	0.0764144	1.23363	0.21734	0.999974	0.0942673
[truncated: 10,567 more rows]
